# Supplementary material for: Ruthenium Olefin Metathesis Catalysts Bearing a Macrocyclic N‐Heterocyclic Carbene Ligand: Improved Stability and Activity
Source: Angew Chem Int Ed Engl. 2022 Apr 13;61(24):e202201472. doi: 10.1002/anie.202201472 (PMC9322543; doi:10.1002/anie.202201472)
Supplement: Supplementary file 4 — Supporting Information [file ANIE-61-0-s007.cif]

 
data_cis-Ru-6 
 
_audit_creation_method            SHELXL-97 
_chemical_name_systematic 
; 
 ? 
; 
_chemical_name_common             wk165
_chemical_melting_point           ? 
_chemical_formula_moiety          'C48 H67 Cl2 N2 P Ru, 3(C H2 Cl2)' 
_chemical_formula_sum 
 'C51 H73 Cl8 N2 P Ru' 
_chemical_formula_weight          1129.75 
 
loop_ 
 _atom_type_symbol 
 _atom_type_description 
 _atom_type_scat_dispersion_real 
 _atom_type_scat_dispersion_imag 
 _atom_type_scat_source 
 'C'  'C'   0.0033   0.0016 
 'International Tables Vol C Tables 4.2.6.8 and 6.1.1.4' 
 'H'  'H'   0.0000   0.0000 
 'International Tables Vol C Tables 4.2.6.8 and 6.1.1.4' 
 'P'  'P'   0.1023   0.0942 
 'International Tables Vol C Tables 4.2.6.8 and 6.1.1.4' 
 'Cl'  'Cl'   0.1484   0.1585 
 'International Tables Vol C Tables 4.2.6.8 and 6.1.1.4' 
 'Ru'  'Ru'  -1.2594   0.8363 
 'International Tables Vol C Tables 4.2.6.8 and 6.1.1.4' 
 'N'  'N'   0.0061   0.0033 
 'International Tables Vol C Tables 4.2.6.8 and 6.1.1.4' 
 
_symmetry_cell_setting            monoclinic 
_symmetry_space_group_name_H-M    P2(1)/n 
 
loop_ 
 _symmetry_equiv_pos_as_xyz 
 'x, y, z' 
 '-x+1/2, y+1/2, -z+1/2' 
 '-x, -y, -z' 
 'x-1/2, -y-1/2, z-1/2' 
 
_cell_length_a                    15.9530(13) 
_cell_length_b                    21.6658(17) 
_cell_length_c                    16.5514(14) 
_cell_angle_alpha                 90.00 
_cell_angle_beta                  109.2130(10) 
_cell_angle_gamma                 90.00 
_cell_volume                      5402.1(8) 
_cell_formula_units_Z             4 
_cell_measurement_temperature     100(2) 
_cell_measurement_reflns_used     2000 
_cell_measurement_theta_min       2.5 
_cell_measurement_theta_max       30 
 
_exptl_crystal_description        'needle' 
_exptl_crystal_colour             'green' 
_exptl_crystal_size_max           0.25 
_exptl_crystal_size_mid           0.10 
_exptl_crystal_size_min           0.10 
_exptl_crystal_density_meas       ? 
_exptl_crystal_density_diffrn     1.389 
_exptl_crystal_density_method     'not measured' 
_exptl_crystal_F_000              2352 
_exptl_absorpt_coefficient_mu     0.751 
_exptl_absorpt_correction_type    'multi-scan' 
_exptl_absorpt_correction_T_min   0.8344 
_exptl_absorpt_correction_T_max   0.9287 
_exptl_absorpt_process_details    
;   
SADABS-2008/1 - Bruker Nonius area detector scaling and absorption correction 
;  
 
_exptl_special_details 
;   
SADABS-2008/1 - Bruker Nonius area detector scaling and absorption correction 
;  
 
_diffrn_ambient_temperature       100(2) 
_diffrn_radiation_wavelength      0.71073 
_diffrn_radiation_type            MoK\a 
_diffrn_radiation_source          'TXS rotating anode' 
_diffrn_radiation_monochromator   'multi-layer optics'
_diffrn_measurement_device_type   'Kappa ApexII Ultra CCD' 
_diffrn_measurement_method        'phi and omega scans' 
_diffrn_detector_area_resol_mean  ? 
_diffrn_standards_number          ? 
_diffrn_standards_interval_count  ? 
_diffrn_standards_interval_time   ? 
_diffrn_standards_decay_%         ? 
_diffrn_reflns_number             75081 
_diffrn_reflns_av_R_equivalents   0.0416 
_diffrn_reflns_av_sigmaI/netI     0.0266 
_diffrn_reflns_limit_h_min        -19 
_diffrn_reflns_limit_h_max        16 
_diffrn_reflns_limit_k_min        -26 
_diffrn_reflns_limit_k_max        26 
_diffrn_reflns_limit_l_min        -20 
_diffrn_reflns_limit_l_max        20 
_diffrn_reflns_theta_min          1.54 
_diffrn_reflns_theta_max          25.71 
_reflns_number_total              10282 
_reflns_number_gt                 8484 
_reflns_threshold_expression      >2sigma(I) 
 
_computing_data_collection        'Bruker SMART'  
_computing_cell_refinement        'Bruker SMART'  
_computing_data_reduction         'Bruker SAINT'  
_computing_structure_solution     'SHELXS-97 (Sheldrick, 1990)' 
_computing_structure_refinement   'SHELXL-97 (Sheldrick, 1997)' 
_computing_molecular_graphics     'WINGX, MERCURY' 
_computing_publication_material   'Bruker SHELXTL' 
 
_refine_special_details 
; 
 Refinement of F^2^ against ALL reflections.  The weighted R-factor wR and 
 goodness of fit S are based on F^2^, conventional R-factors R are based 
 on F, with F set to zero for negative F^2^. The threshold expression of 
 F^2^ > 2sigma(F^2^) is used only for calculating R-factors(gt) etc. and is 
 not relevant to the choice of reflections for refinement.  R-factors based 
 on F^2^ are statistically about twice as large as those based on F, and R- 
 factors based on ALL data will be even larger. 
; 
 
_refine_ls_structure_factor_coef  Fsqd  
_refine_ls_matrix_type            full 
_refine_ls_weighting_scheme       calc  
_refine_ls_weighting_details 
 'calc w=1/[\s^2^(Fo^2^)+(0.0302P)^2^+8.8796P] where P=(Fo^2^+2Fc^2^)/3' 
_atom_sites_solution_primary      direct 
_atom_sites_solution_secondary    difmap 
_atom_sites_solution_hydrogens    geom 
_refine_ls_hydrogen_treatment     constr 
_refine_ls_extinction_method      none 
_refine_ls_extinction_coef        ? 
_refine_ls_number_reflns          10282 
_refine_ls_number_parameters      606 
_refine_ls_number_restraints      0 
_refine_ls_R_factor_all           0.0441 
_refine_ls_R_factor_gt            0.0326 
_refine_ls_wR_factor_ref          0.0850 
_refine_ls_wR_factor_gt           0.0745 
_refine_ls_goodness_of_fit_ref    1.046 
_refine_ls_restrained_S_all       1.046 
_refine_ls_shift/su_max           0.002 
_refine_ls_shift/su_mean          0.000 
 
loop_ 
 _atom_site_label 
 _atom_site_type_symbol 
 _atom_site_fract_x 
 _atom_site_fract_y 
 _atom_site_fract_z 
 _atom_site_U_iso_or_equiv 
 _atom_site_adp_type 
 _atom_site_occupancy 
 _atom_site_symmetry_multiplicity 
 _atom_site_calc_flag 
 _atom_site_refinement_flags 
 _atom_site_disorder_assembly 
 _atom_site_disorder_group 
C2 C 0.44330(16) 0.23606(12) 0.60676(16) 0.0204(5) Uani 1 1 d . . . 
H2A H 0.4878 0.2455 0.5786 0.024 Uiso 1 1 calc R . . 
H2B H 0.4698 0.2076 0.6553 0.024 Uiso 1 1 calc R . . 
C3 C 0.40939(16) 0.29424(12) 0.63569(15) 0.0188(5) Uani 1 1 d . . . 
H3A H 0.3980 0.2879 0.6904 0.023 Uiso 1 1 calc R . . 
H3B H 0.4514 0.3290 0.6420 0.023 Uiso 1 1 calc R . . 
C50 C 0.2052(3) 0.37496(16) 0.1590(2) 0.0482(9) Uani 1 1 d . . . 
H50A H 0.1754 0.3732 0.2028 0.058 Uiso 1 1 calc R . . 
H50B H 0.2444 0.3384 0.1675 0.058 Uiso 1 1 calc R . . 
C51 C 0.6907(4) 0.0752(2) 0.2956(3) 0.0780(14) Uani 1 1 d . . . 
H51A H 0.7313 0.0704 0.2618 0.094 Uiso 1 1 calc R A 1 
H51B H 0.6459 0.0419 0.2779 0.094 Uiso 1 1 calc R A 1 
Ru1 Ru 0.173546(12) 0.250453(9) 0.425049(11) 0.01280(6) Uani 1 1 d . . . 
P1 P 0.10151(4) 0.18597(3) 0.49881(4) 0.01626(14) Uani 1 1 d . . . 
Cl2 Cl 0.22969(4) 0.32924(3) 0.35558(4) 0.01774(13) Uani 1 1 d . . . 
Cl1 Cl 0.02866(4) 0.27755(3) 0.32898(4) 0.01913(13) Uani 1 1 d . . . 
Cl3 Cl 0.75220(7) 0.06455(5) 0.40372(7) 0.0628(3) Uani 1 1 d . C . 
N2 N 0.32633(13) 0.30456(9) 0.56422(12) 0.0156(4) Uani 1 1 d . . . 
N1 N 0.36136(13) 0.20995(9) 0.54546(12) 0.0155(4) Uani 1 1 d . . . 
C31 C 0.16034(16) 0.21120(12) 0.21793(16) 0.0178(5) Uani 1 1 d . . . 
H31 H 0.1428 0.2514 0.2289 0.021 Uiso 1 1 calc R . . 
C30 C 0.15710(17) 0.19509(13) 0.13552(16) 0.0221(6) Uani 1 1 d . . . 
H30 H 0.1385 0.2246 0.0907 0.027 Uiso 1 1 calc R . . 
C13 C 0.52376(18) 0.37225(13) 0.39533(17) 0.0257(6) Uani 1 1 d . . . 
H13A H 0.5284 0.3482 0.4475 0.031 Uiso 1 1 calc R . . 
H13B H 0.5841 0.3754 0.3911 0.031 Uiso 1 1 calc R . . 
C37 C 0.13078(18) 0.10917(13) 0.65090(16) 0.0258(6) Uani 1 1 d . . . 
H37A H 0.0825 0.1276 0.6683 0.031 Uiso 1 1 calc R . . 
H37B H 0.1053 0.0751 0.6105 0.031 Uiso 1 1 calc R . . 
C6 C 0.28292(19) 0.47171(12) 0.52860(18) 0.0259(6) Uani 1 1 d . . . 
H6 H 0.3085 0.5072 0.5123 0.031 Uiso 1 1 calc R . . 
C4 C 0.28449(16) 0.36370(11) 0.55659(15) 0.0168(5) Uani 1 1 d . . . 
C23 C 0.37074(17) 0.09870(12) 0.54447(18) 0.0224(6) Uani 1 1 d . . . 
H23 H 0.3556 0.0984 0.5954 0.027 Uiso 1 1 calc R . . 
C48 C 0.0147(2) 0.01017(13) 0.31842(18) 0.0309(7) Uani 1 1 d . . . 
H48A H 0.0550 0.0207 0.2860 0.037 Uiso 1 1 calc R . . 
H48B H -0.0172 -0.0283 0.2940 0.037 Uiso 1 1 calc R . . 
C22 C 0.38828(18) 0.04374(13) 0.51077(19) 0.0282(6) Uani 1 1 d . . . 
H22 H 0.3844 0.0057 0.5378 0.034 Uiso 1 1 calc R . . 
C1 C 0.29550(16) 0.25268(11) 0.51737(14) 0.0143(5) Uani 1 1 d . . . 
C26 C 0.18947(15) 0.16828(11) 0.28462(15) 0.0166(5) Uani 1 1 d . . . 
C10 C 0.40620(17) 0.40777(12) 0.50559(17) 0.0209(5) Uani 1 1 d . . . 
H10A H 0.4168 0.3633 0.4992 0.025 Uiso 1 1 calc R . . 
H10B H 0.4575 0.4238 0.5528 0.025 Uiso 1 1 calc R . . 
C19 C 0.41814(17) 0.10028(12) 0.39885(18) 0.0240(6) Uani 1 1 d . . . 
H19 H 0.4348 0.1002 0.3488 0.029 Uiso 1 1 calc R . . 
C24 C 0.37509(16) 0.15443(11) 0.50436(16) 0.0173(5) Uani 1 1 d . . . 
C18 C 0.40101(16) 0.15666(12) 0.43127(16) 0.0187(5) Uani 1 1 d . . . 
C27 C 0.21281(17) 0.10900(12) 0.26549(17) 0.0212(5) Uani 1 1 d . . . 
H27 H 0.2319 0.0792 0.3099 0.025 Uiso 1 1 calc R . . 
C21 C 0.41169(18) 0.04473(13) 0.43705(19) 0.0280(6) Uani 1 1 d . . . 
H21 H 0.4233 0.0072 0.4130 0.034 Uiso 1 1 calc R . . 
C14 C 0.46452(18) 0.33696(12) 0.31752(17) 0.0244(6) Uani 1 1 d . . . 
H14A H 0.4044 0.3329 0.3221 0.029 Uiso 1 1 calc R . . 
H14B H 0.4591 0.3610 0.2652 0.029 Uiso 1 1 calc R . . 
C15 C 0.4999(2) 0.27284(13) 0.30874(18) 0.0291(6) Uani 1 1 d . . . 
H15A H 0.5612 0.2771 0.3075 0.035 Uiso 1 1 calc R . . 
H15B H 0.4633 0.2552 0.2531 0.035 Uiso 1 1 calc R . . 
C17 C 0.40789(17) 0.21538(12) 0.38442(16) 0.0204(5) Uani 1 1 d . . . 
H17A H 0.3909 0.2507 0.4136 0.025 Uiso 1 1 calc R . . 
H17B H 0.3650 0.2133 0.3256 0.025 Uiso 1 1 calc R . . 
C38 C -0.00027(17) 0.22489(13) 0.50532(17) 0.0226(6) Uani 1 1 d . . . 
H38 H -0.0412 0.2262 0.4448 0.027 Uiso 1 1 calc R . . 
C45 C 0.11777(19) 0.05919(12) 0.45146(18) 0.0259(6) Uani 1 1 d . . . 
H45A H 0.1600 0.0706 0.4215 0.031 Uiso 1 1 calc R . . 
H45B H 0.1521 0.0520 0.5125 0.031 Uiso 1 1 calc R . . 
C9 C 0.20868(18) 0.37039(13) 0.57904(17) 0.0247(6) Uani 1 1 d . . . 
H9 H 0.1842 0.3355 0.5980 0.030 Uiso 1 1 calc R . . 
C5 C 0.32364(17) 0.41453(11) 0.53070(16) 0.0190(5) Uani 1 1 d . . . 
C32 C 0.17024(16) 0.15844(11) 0.60660(15) 0.0180(5) Uani 1 1 d . . . 
H32 H 0.2231 0.1383 0.5980 0.022 Uiso 1 1 calc R . . 
C25 C 0.19870(16) 0.18059(11) 0.37424(16) 0.0171(5) Uani 1 1 d . . . 
H25 H 0.2213 0.1471 0.4122 0.021 Uiso 1 1 calc R . . 
C16 C 0.50079(18) 0.22708(13) 0.37948(18) 0.0248(6) Uani 1 1 d . . . 
H16A H 0.5395 0.2434 0.4352 0.030 Uiso 1 1 calc R . . 
H16B H 0.5263 0.1875 0.3689 0.030 Uiso 1 1 calc R . . 
C33 C 0.20810(17) 0.21081(12) 0.67053(15) 0.0195(5) Uani 1 1 d . . . 
H33A H 0.2342 0.2427 0.6432 0.023 Uiso 1 1 calc R . . 
H33B H 0.1595 0.2302 0.6864 0.023 Uiso 1 1 calc R . . 
C34 C 0.27936(18) 0.18705(12) 0.75141(16) 0.0233(6) Uani 1 1 d . . . 
H34A H 0.3307 0.1716 0.7363 0.028 Uiso 1 1 calc R . . 
H34B H 0.3002 0.2215 0.7924 0.028 Uiso 1 1 calc R . . 
C46 C 0.0688(2) -0.00013(13) 0.41228(18) 0.0307(7) Uani 1 1 d . . . 
H46A H 0.1123 -0.0337 0.4170 0.037 Uiso 1 1 calc R . . 
H46B H 0.0288 -0.0128 0.4441 0.037 Uiso 1 1 calc R . . 
C28 C 0.20858(18) 0.09302(13) 0.18319(17) 0.0247(6) Uani 1 1 d . . . 
H28 H 0.2246 0.0526 0.1714 0.030 Uiso 1 1 calc R . . 
C29 C 0.18086(17) 0.13623(13) 0.11834(17) 0.0249(6) Uani 1 1 d . . . 
H29 H 0.1781 0.1256 0.0618 0.030 Uiso 1 1 calc R . . 
C44 C 0.05191(17) 0.11231(12) 0.44408(16) 0.0214(6) Uani 1 1 d . . . 
H44 H 0.0105 0.0977 0.4742 0.026 Uiso 1 1 calc R . . 
C49 C -0.00608(18) 0.12208(13) 0.35012(16) 0.0242(6) Uani 1 1 d . . . 
H49A H -0.0518 0.1536 0.3473 0.029 Uiso 1 1 calc R . . 
H49B H 0.0314 0.1376 0.3172 0.029 Uiso 1 1 calc R . . 
C35 C 0.24374(19) 0.13546(13) 0.79362(16) 0.0267(6) Uani 1 1 d . . . 
H35A H 0.1981 0.1523 0.8161 0.032 Uiso 1 1 calc R . . 
H35B H 0.2926 0.1185 0.8423 0.032 Uiso 1 1 calc R . . 
C7 C 0.2063(2) 0.47838(13) 0.54962(19) 0.0301(6) Uani 1 1 d . . . 
H7 H 0.1799 0.5180 0.5472 0.036 Uiso 1 1 calc R . . 
C8 C 0.1682(2) 0.42775(14) 0.5740(2) 0.0320(7) Uani 1 1 d . . . 
H8 H 0.1149 0.4320 0.5873 0.038 Uiso 1 1 calc R . . 
C39 C 0.01289(18) 0.29256(13) 0.53243(17) 0.0273(6) Uani 1 1 d . . . 
H39A H 0.0462 0.2952 0.5944 0.033 Uiso 1 1 calc R . . 
H39B H 0.0481 0.3136 0.5012 0.033 Uiso 1 1 calc R . . 
C11 C 0.40295(18) 0.44083(12) 0.42279(17) 0.0233(6) Uani 1 1 d . . . 
H11A H 0.3557 0.4221 0.3742 0.028 Uiso 1 1 calc R . . 
H11B H 0.3875 0.4847 0.4267 0.028 Uiso 1 1 calc R . . 
C47 C -0.05152(19) 0.06188(14) 0.30961(18) 0.0308(7) Uani 1 1 d . . . 
H47A H -0.0951 0.0495 0.3375 0.037 Uiso 1 1 calc R . . 
H47B H -0.0842 0.0690 0.2482 0.037 Uiso 1 1 calc R . . 
C12 C 0.49107(19) 0.43705(13) 0.40533(18) 0.0267(6) Uani 1 1 d . . . 
H12A H 0.4851 0.4605 0.3524 0.032 Uiso 1 1 calc R . . 
H12B H 0.5371 0.4578 0.4528 0.032 Uiso 1 1 calc R . . 
C36 C 0.2031(2) 0.08394(13) 0.72977(17) 0.0290(7) Uani 1 1 d . . . 
H36A H 0.1773 0.0522 0.7576 0.035 Uiso 1 1 calc R . . 
H36B H 0.2502 0.0641 0.7119 0.035 Uiso 1 1 calc R . . 
C41 C -0.1356(2) 0.2917(2) 0.5555(3) 0.0589(12) Uani 1 1 d . . . 
H41A H -0.1101 0.2968 0.6183 0.071 Uiso 1 1 calc R . . 
H41B H -0.1952 0.3111 0.5364 0.071 Uiso 1 1 calc R . . 
C43 C -0.0544(2) 0.19239(16) 0.5546(2) 0.0365(7) Uani 1 1 d . . . 
H43A H -0.0627 0.1484 0.5377 0.044 Uiso 1 1 calc R . . 
H43B H -0.0220 0.1945 0.6168 0.044 Uiso 1 1 calc R . . 
C40 C -0.0767(2) 0.32448(17) 0.5132(2) 0.0420(8) Uani 1 1 d . . . 
H40A H -0.0672 0.3676 0.5339 0.050 Uiso 1 1 calc R . . 
H40B H -0.1071 0.3255 0.4506 0.050 Uiso 1 1 calc R . . 
C42 C -0.1449(2) 0.2239(2) 0.5343(3) 0.0594(11) Uani 1 1 d . . . 
H42A H -0.1787 0.2187 0.4727 0.071 Uiso 1 1 calc R . . 
H42B H -0.1788 0.2038 0.5674 0.071 Uiso 1 1 calc R . . 
Cl6 Cl 0.12520(6) 0.36946(4) 0.05942(6) 0.0546(3) Uani 1 1 d . . . 
Cl5 Cl 0.27016(6) 0.44005(4) 0.17666(7) 0.0648(3) Uani 1 1 d . . . 
C52 C 0.0638(16) 0.4370(10) 0.3395(10) 0.025(4) Uani 0.460(6) 1 d P B 1 
H52A H 0.1228 0.4535 0.3733 0.030 Uiso 0.460(6) 1 calc PR B 1 
H52B H 0.0668 0.3914 0.3414 0.030 Uiso 0.460(6) 1 calc PR B 1 
Cl7A Cl -0.0190(3) 0.4639(3) 0.3826(2) 0.0590(13) Uani 0.460(6) 1 d P B 1 
Cl8A Cl 0.0341(3) 0.4626(3) 0.2345(2) 0.094(2) Uani 0.460(6) 1 d P B 1 
Cl8B Cl 0.0873(3) 0.49771(18) 0.2832(4) 0.1094(18) Uani 0.540(6) 1 d P B 2 
C52B C 0.0522(15) 0.4378(9) 0.3322(12) 0.047(6) Uani 0.540(6) 1 d P B 2 
H52C H 0.0469 0.4003 0.2967 0.056 Uiso 0.540(6) 1 calc PR B 2 
H52D H 0.0984 0.4297 0.3881 0.056 Uiso 0.540(6) 1 calc PR B 2 
Cl7B Cl -0.0453(3) 0.4493(2) 0.3491(5) 0.106(2) Uani 0.540(6) 1 d P B 2 
Cl4A Cl 0.6380(10) 0.1439(5) 0.2699(5) 0.138(3) Uani 0.75(3) 1 d P C 1 
Cl4B Cl 0.6782(18) 0.1571(4) 0.2875(11) 0.110(5) Uani 0.25(3) 1 d P C 2 
 
loop_ 
 _atom_site_aniso_label 
 _atom_site_aniso_U_11 
 _atom_site_aniso_U_22 
 _atom_site_aniso_U_33 
 _atom_site_aniso_U_23 
 _atom_site_aniso_U_13 
 _atom_site_aniso_U_12 
C2 0.0146(12) 0.0243(14) 0.0172(12) -0.0020(10) -0.0015(10) 0.0000(10) 
C3 0.0168(12) 0.0200(13) 0.0159(12) -0.0021(10) 0.0006(10) -0.0012(10) 
C50 0.069(3) 0.0342(18) 0.0293(17) 0.0069(14) 0.0005(17) -0.0078(17) 
C51 0.096(4) 0.053(3) 0.072(3) 0.015(2) 0.010(3) 0.027(3) 
Ru1 0.01250(10) 0.01238(10) 0.01250(10) 0.00016(7) 0.00271(7) -0.00051(8) 
P1 0.0147(3) 0.0185(3) 0.0145(3) 0.0007(2) 0.0034(2) -0.0028(3) 
Cl2 0.0193(3) 0.0157(3) 0.0174(3) 0.0018(2) 0.0050(2) -0.0024(2) 
Cl1 0.0151(3) 0.0233(3) 0.0163(3) 0.0020(2) 0.0015(2) 0.0012(2) 
Cl3 0.0645(6) 0.0700(7) 0.0573(6) 0.0119(5) 0.0248(5) 0.0053(5) 
N2 0.0160(10) 0.0148(10) 0.0146(10) -0.0011(8) 0.0031(8) -0.0003(8) 
N1 0.0137(10) 0.0149(10) 0.0153(10) -0.0005(8) 0.0015(8) 0.0005(8) 
C31 0.0133(12) 0.0180(13) 0.0217(13) -0.0023(10) 0.0053(10) -0.0022(10) 
C30 0.0181(13) 0.0281(15) 0.0195(13) -0.0012(11) 0.0055(11) -0.0012(11) 
C13 0.0227(14) 0.0315(16) 0.0247(14) -0.0018(12) 0.0103(12) -0.0037(12) 
C37 0.0272(15) 0.0269(15) 0.0190(13) 0.0050(11) 0.0017(11) -0.0107(12) 
C6 0.0311(15) 0.0148(13) 0.0317(15) -0.0021(11) 0.0102(13) -0.0029(11) 
C4 0.0203(13) 0.0148(12) 0.0138(11) -0.0016(9) 0.0034(10) 0.0003(10) 
C23 0.0181(13) 0.0191(13) 0.0306(14) 0.0045(11) 0.0087(11) 0.0025(11) 
C48 0.0412(17) 0.0286(16) 0.0253(14) -0.0076(12) 0.0141(13) -0.0179(14) 
C22 0.0225(14) 0.0160(14) 0.0436(17) 0.0033(12) 0.0073(13) 0.0018(11) 
C1 0.0167(12) 0.0148(12) 0.0132(11) 0.0026(9) 0.0075(9) -0.0010(10) 
C26 0.0113(11) 0.0190(13) 0.0181(12) -0.0042(10) 0.0029(10) -0.0038(10) 
C10 0.0212(13) 0.0147(13) 0.0260(14) 0.0005(10) 0.0066(11) -0.0033(10) 
C19 0.0175(13) 0.0244(14) 0.0277(14) -0.0061(11) 0.0042(11) 0.0004(11) 
C24 0.0125(12) 0.0142(12) 0.0216(13) -0.0010(10) 0.0008(10) 0.0005(10) 
C18 0.0120(12) 0.0179(13) 0.0235(13) -0.0019(10) 0.0021(10) 0.0005(10) 
C27 0.0190(13) 0.0181(13) 0.0243(13) -0.0040(10) 0.0041(11) -0.0030(10) 
C21 0.0196(14) 0.0188(14) 0.0417(17) -0.0087(12) 0.0050(12) 0.0023(11) 
C14 0.0290(15) 0.0248(14) 0.0204(13) 0.0026(11) 0.0095(11) -0.0023(12) 
C15 0.0365(16) 0.0288(15) 0.0287(15) -0.0025(12) 0.0197(13) -0.0042(13) 
C17 0.0198(13) 0.0213(14) 0.0204(13) 0.0000(10) 0.0069(11) 0.0007(11) 
C38 0.0164(12) 0.0318(15) 0.0189(13) 0.0018(11) 0.0048(10) 0.0011(11) 
C45 0.0302(15) 0.0174(14) 0.0281(14) -0.0009(11) 0.0068(12) -0.0074(11) 
C9 0.0288(15) 0.0222(14) 0.0272(14) 0.0040(11) 0.0145(12) 0.0002(12) 
C5 0.0203(13) 0.0159(13) 0.0193(12) -0.0027(10) 0.0046(10) -0.0019(10) 
C32 0.0165(12) 0.0186(13) 0.0166(12) 0.0025(10) 0.0026(10) -0.0029(10) 
C25 0.0133(12) 0.0168(13) 0.0195(12) 0.0002(10) 0.0031(10) -0.0048(10) 
C16 0.0223(14) 0.0240(14) 0.0304(15) -0.0007(12) 0.0118(12) 0.0002(11) 
C33 0.0213(13) 0.0186(13) 0.0183(12) 0.0004(10) 0.0063(11) -0.0032(11) 
C34 0.0247(14) 0.0226(14) 0.0189(13) 0.0002(11) 0.0021(11) -0.0068(11) 
C46 0.0412(17) 0.0234(15) 0.0299(15) -0.0046(12) 0.0150(13) -0.0120(13) 
C28 0.0230(14) 0.0219(14) 0.0290(14) -0.0097(11) 0.0082(12) -0.0010(11) 
C29 0.0190(13) 0.0337(16) 0.0215(13) -0.0093(12) 0.0060(11) -0.0044(12) 
C44 0.0203(13) 0.0230(14) 0.0199(13) -0.0013(10) 0.0054(11) -0.0106(11) 
C49 0.0216(14) 0.0292(15) 0.0197(13) -0.0009(11) 0.0040(11) -0.0087(12) 
C35 0.0300(15) 0.0274(15) 0.0162(13) 0.0055(11) -0.0012(11) -0.0043(12) 
C7 0.0354(16) 0.0179(14) 0.0398(17) -0.0021(12) 0.0161(14) 0.0069(12) 
C8 0.0321(16) 0.0292(16) 0.0424(17) 0.0025(13) 0.0226(14) 0.0076(13) 
C39 0.0269(15) 0.0336(16) 0.0213(13) 0.0030(12) 0.0077(12) 0.0114(12) 
C11 0.0271(14) 0.0166(13) 0.0257(14) -0.0012(11) 0.0081(12) -0.0038(11) 
C47 0.0314(16) 0.0384(17) 0.0201(14) -0.0030(12) 0.0052(12) -0.0180(13) 
C12 0.0339(16) 0.0244(15) 0.0237(14) -0.0031(11) 0.0118(12) -0.0114(12) 
C36 0.0333(16) 0.0234(15) 0.0236(14) 0.0092(11) 0.0002(12) -0.0100(12) 
C41 0.044(2) 0.090(3) 0.055(2) 0.022(2) 0.0323(19) 0.035(2) 
C43 0.0280(16) 0.050(2) 0.0374(17) 0.0073(15) 0.0191(14) 0.0017(14) 
C40 0.0406(19) 0.055(2) 0.0321(17) 0.0103(15) 0.0146(15) 0.0280(17) 
C42 0.0334(19) 0.086(3) 0.072(3) 0.018(2) 0.0354(19) 0.010(2) 
Cl6 0.0479(5) 0.0328(4) 0.0612(6) 0.0053(4) -0.0117(4) -0.0074(4) 
Cl5 0.0458(5) 0.0408(5) 0.0777(7) 0.0188(5) -0.0205(5) -0.0172(4) 
C52 0.022(6) 0.038(9) 0.019(5) 0.002(4) 0.014(4) 0.012(5) 
Cl7A 0.054(2) 0.083(3) 0.0531(16) 0.0186(14) 0.0350(14) 0.037(2) 
Cl8A 0.095(3) 0.151(4) 0.0515(17) 0.051(2) 0.0450(19) 0.065(3) 
Cl8B 0.080(2) 0.115(3) 0.145(4) 0.094(3) 0.052(3) 0.0041(19) 
C52B 0.030(8) 0.022(7) 0.086(12) 0.005(6) 0.016(6) -0.002(5) 
Cl7B 0.063(3) 0.0549(19) 0.237(6) 0.034(3) 0.098(4) 0.0190(18) 
Cl4A 0.255(7) 0.114(3) 0.097(3) 0.071(3) 0.130(4) 0.143(4) 
Cl4B 0.240(15) 0.026(5) 0.083(5) 0.030(3) 0.078(8) 0.034(7) 
 
_geom_special_details 
; 
 All esds (except the esd in the dihedral angle between two l.s. planes) 
 are estimated using the full covariance matrix.  The cell esds are taken 
 into account individually in the estimation of esds in distances, angles 
 and torsion angles; correlations between esds in cell parameters are only 
 used when they are defined by crystal symmetry.  An approximate (isotropic) 
 treatment of cell esds is used for estimating esds involving l.s. planes. 
; 
 
loop_ 
 _geom_bond_atom_site_label_1 
 _geom_bond_atom_site_label_2 
 _geom_bond_distance 
 _geom_bond_site_symmetry_2 
 _geom_bond_publ_flag 
C2 N1 1.478(3) . ? 
C2 C3 1.510(3) . ? 
C3 N2 1.474(3) . ? 
C50 Cl5 1.717(3) . ? 
C50 Cl6 1.725(3) . ? 
C51 Cl4A 1.693(6) . ? 
C51 Cl3 1.750(5) . ? 
C51 Cl4B 1.784(11) . ? 
Ru1 C25 1.839(2) . ? 
Ru1 C1 2.041(2) . ? 
Ru1 P1 2.3846(7) . ? 
Ru1 Cl2 2.3908(6) . ? 
Ru1 Cl1 2.4077(6) . ? 
P1 C32 1.858(2) . ? 
P1 C38 1.864(3) . ? 
P1 C44 1.877(3) . ? 
N2 C1 1.362(3) . ? 
N2 C4 1.431(3) . ? 
N1 C1 1.362(3) . ? 
N1 C24 1.434(3) . ? 
C31 C30 1.392(4) . ? 
C31 C26 1.401(3) . ? 
C30 C29 1.386(4) . ? 
C13 C12 1.526(4) . ? 
C13 C14 1.528(4) . ? 
C37 C36 1.531(4) . ? 
C37 C32 1.542(3) . ? 
C6 C7 1.385(4) . ? 
C6 C5 1.394(4) . ? 
C4 C9 1.385(4) . ? 
C4 C5 1.401(4) . ? 
C23 C22 1.382(4) . ? 
C23 C24 1.391(4) . ? 
C48 C47 1.514(4) . ? 
C48 C46 1.525(4) . ? 
C22 C21 1.389(4) . ? 
C26 C27 1.402(4) . ? 
C26 C25 1.466(3) . ? 
C10 C5 1.513(4) . ? 
C10 C11 1.532(4) . ? 
C19 C21 1.379(4) . ? 
C19 C18 1.397(4) . ? 
C24 C18 1.402(4) . ? 
C18 C17 1.513(4) . ? 
C27 C28 1.385(4) . ? 
C14 C15 1.524(4) . ? 
C15 C16 1.531(4) . ? 
C17 C16 1.532(4) . ? 
C38 C39 1.527(4) . ? 
C38 C43 1.539(4) . ? 
C45 C46 1.533(4) . ? 
C45 C44 1.536(4) . ? 
C9 C8 1.391(4) . ? 
C32 C33 1.533(3) . ? 
C33 C34 1.532(3) . ? 
C34 C35 1.524(4) . ? 
C28 C29 1.383(4) . ? 
C44 C49 1.540(3) . ? 
C49 C47 1.535(4) . ? 
C35 C36 1.527(4) . ? 
C7 C8 1.378(4) . ? 
C39 C40 1.525(4) . ? 
C11 C12 1.528(4) . ? 
C41 C42 1.506(6) . ? 
C41 C40 1.519(5) . ? 
C43 C42 1.531(5) . ? 
C52 Cl8A 1.735(17) . ? 
C52 Cl7A 1.793(18) . ? 
Cl8B C52B 1.719(17) . ? 
C52B Cl7B 1.69(2) . ? 
 
loop_ 
 _geom_angle_atom_site_label_1 
 _geom_angle_atom_site_label_2 
 _geom_angle_atom_site_label_3 
 _geom_angle 
 _geom_angle_site_symmetry_1 
 _geom_angle_site_symmetry_3 
 _geom_angle_publ_flag 
N1 C2 C3 102.06(19) . . ? 
N2 C3 C2 101.15(18) . . ? 
Cl5 C50 Cl6 115.76(19) . . ? 
Cl4A C51 Cl3 116.0(5) . . ? 
Cl4A C51 Cl4B 22.2(7) . . ? 
Cl3 C51 Cl4B 102.7(7) . . ? 
C25 Ru1 C1 93.68(10) . . ? 
C25 Ru1 P1 88.07(8) . . ? 
C1 Ru1 P1 97.57(7) . . ? 
C25 Ru1 Cl2 101.24(8) . . ? 
C1 Ru1 Cl2 85.85(7) . . ? 
P1 Ru1 Cl2 169.89(2) . . ? 
C25 Ru1 Cl1 101.84(8) . . ? 
C1 Ru1 Cl1 163.76(7) . . ? 
P1 Ru1 Cl1 87.79(2) . . ? 
Cl2 Ru1 Cl1 86.47(2) . . ? 
C32 P1 C38 109.86(12) . . ? 
C32 P1 C44 102.26(11) . . ? 
C38 P1 C44 100.12(12) . . ? 
C32 P1 Ru1 116.62(8) . . ? 
C38 P1 Ru1 109.89(9) . . ? 
C44 P1 Ru1 116.67(8) . . ? 
C1 N2 C4 128.2(2) . . ? 
C1 N2 C3 113.10(19) . . ? 
C4 N2 C3 118.46(19) . . ? 
C1 N1 C24 129.0(2) . . ? 
C1 N1 C2 112.51(19) . . ? 
C24 N1 C2 114.08(19) . . ? 
C30 C31 C26 120.1(2) . . ? 
C29 C30 C31 120.5(2) . . ? 
C12 C13 C14 114.4(2) . . ? 
C36 C37 C32 110.0(2) . . ? 
C7 C6 C5 122.0(3) . . ? 
C9 C4 C5 121.1(2) . . ? 
C9 C4 N2 119.6(2) . . ? 
C5 C4 N2 119.3(2) . . ? 
C22 C23 C24 120.5(3) . . ? 
C47 C48 C46 110.5(2) . . ? 
C23 C22 C21 119.3(3) . . ? 
N1 C1 N2 105.8(2) . . ? 
N1 C1 Ru1 132.66(17) . . ? 
N2 C1 Ru1 121.49(17) . . ? 
C31 C26 C27 118.3(2) . . ? 
C31 C26 C25 125.0(2) . . ? 
C27 C26 C25 116.7(2) . . ? 
C5 C10 C11 115.1(2) . . ? 
C21 C19 C18 122.3(3) . . ? 
C23 C24 C18 121.1(2) . . ? 
C23 C24 N1 117.6(2) . . ? 
C18 C24 N1 121.0(2) . . ? 
C19 C18 C24 116.9(2) . . ? 
C19 C18 C17 118.8(2) . . ? 
C24 C18 C17 124.3(2) . . ? 
C28 C27 C26 121.4(2) . . ? 
C19 C21 C22 119.9(3) . . ? 
C15 C14 C13 113.0(2) . . ? 
C14 C15 C16 115.3(2) . . ? 
C18 C17 C16 113.7(2) . . ? 
C39 C38 C43 109.3(2) . . ? 
C39 C38 P1 114.40(18) . . ? 
C43 C38 P1 118.3(2) . . ? 
C46 C45 C44 110.8(2) . . ? 
C4 C9 C8 120.5(3) . . ? 
C6 C5 C4 117.1(2) . . ? 
C6 C5 C10 121.3(2) . . ? 
C4 C5 C10 121.6(2) . . ? 
C33 C32 C37 108.3(2) . . ? 
C33 C32 P1 113.51(17) . . ? 
C37 C32 P1 118.33(17) . . ? 
C26 C25 Ru1 130.40(19) . . ? 
C15 C16 C17 112.5(2) . . ? 
C34 C33 C32 111.4(2) . . ? 
C35 C34 C33 111.4(2) . . ? 
C48 C46 C45 110.3(2) . . ? 
C29 C28 C27 119.6(2) . . ? 
C28 C29 C30 120.2(2) . . ? 
C45 C44 C49 110.6(2) . . ? 
C45 C44 P1 115.47(17) . . ? 
C49 C44 P1 112.85(18) . . ? 
C47 C49 C44 111.4(2) . . ? 
C34 C35 C36 110.9(2) . . ? 
C8 C7 C6 120.1(3) . . ? 
C7 C8 C9 119.2(3) . . ? 
C40 C39 C38 110.2(3) . . ? 
C12 C11 C10 112.4(2) . . ? 
C48 C47 C49 111.9(2) . . ? 
C13 C12 C11 116.0(2) . . ? 
C35 C36 C37 111.0(2) . . ? 
C42 C41 C40 112.1(3) . . ? 
C42 C43 C38 109.4(3) . . ? 
C41 C40 C39 111.8(3) . . ? 
C41 C42 C43 111.8(3) . . ? 
Cl8A C52 Cl7A 107.4(13) . . ? 
Cl7B C52B Cl8B 115.3(12) . . ? 
 
loop_ 
 _geom_torsion_atom_site_label_1 
 _geom_torsion_atom_site_label_2 
 _geom_torsion_atom_site_label_3 
 _geom_torsion_atom_site_label_4 
 _geom_torsion 
 _geom_torsion_site_symmetry_1 
 _geom_torsion_site_symmetry_2 
 _geom_torsion_site_symmetry_3 
 _geom_torsion_site_symmetry_4 
 _geom_torsion_publ_flag 
N1 C2 C3 N2 -21.7(2) . . . . ? 
C25 Ru1 P1 C32 92.65(12) . . . . ? 
C1 Ru1 P1 C32 -0.80(12) . . . . ? 
Cl2 Ru1 P1 C32 -110.01(15) . . . . ? 
Cl1 Ru1 P1 C32 -165.41(10) . . . . ? 
C25 Ru1 P1 C38 -141.51(12) . . . . ? 
C1 Ru1 P1 C38 125.03(11) . . . . ? 
Cl2 Ru1 P1 C38 15.82(17) . . . . ? 
Cl1 Ru1 P1 C38 -39.58(9) . . . . ? 
C25 Ru1 P1 C44 -28.51(12) . . . . ? 
C1 Ru1 P1 C44 -121.97(12) . . . . ? 
Cl2 Ru1 P1 C44 128.82(15) . . . . ? 
Cl1 Ru1 P1 C44 73.42(10) . . . . ? 
C2 C3 N2 C1 20.5(3) . . . . ? 
C2 C3 N2 C4 -164.8(2) . . . . ? 
C3 C2 N1 C1 18.8(3) . . . . ? 
C3 C2 N1 C24 177.4(2) . . . . ? 
C26 C31 C30 C29 1.3(4) . . . . ? 
C1 N2 C4 C9 68.6(3) . . . . ? 
C3 N2 C4 C9 -105.1(3) . . . . ? 
C1 N2 C4 C5 -114.7(3) . . . . ? 
C3 N2 C4 C5 71.6(3) . . . . ? 
C24 C23 C22 C21 1.0(4) . . . . ? 
C24 N1 C1 N2 -161.2(2) . . . . ? 
C2 N1 C1 N2 -6.5(3) . . . . ? 
C24 N1 C1 Ru1 17.6(4) . . . . ? 
C2 N1 C1 Ru1 172.30(18) . . . . ? 
C4 N2 C1 N1 176.5(2) . . . . ? 
C3 N2 C1 N1 -9.5(3) . . . . ? 
C4 N2 C1 Ru1 -2.5(3) . . . . ? 
C3 N2 C1 Ru1 171.53(16) . . . . ? 
C25 Ru1 C1 N1 -15.7(2) . . . . ? 
P1 Ru1 C1 N1 72.9(2) . . . . ? 
Cl2 Ru1 C1 N1 -116.7(2) . . . . ? 
Cl1 Ru1 C1 N1 -178.64(13) . . . . ? 
C25 Ru1 C1 N2 162.98(19) . . . . ? 
P1 Ru1 C1 N2 -108.48(18) . . . . ? 
Cl2 Ru1 C1 N2 61.96(18) . . . . ? 
Cl1 Ru1 C1 N2 0.0(4) . . . . ? 
C30 C31 C26 C27 -1.5(4) . . . . ? 
C30 C31 C26 C25 177.7(2) . . . . ? 
C22 C23 C24 C18 -2.8(4) . . . . ? 
C22 C23 C24 N1 -176.3(2) . . . . ? 
C1 N1 C24 C23 -116.5(3) . . . . ? 
C2 N1 C24 C23 89.1(3) . . . . ? 
C1 N1 C24 C18 69.9(3) . . . . ? 
C2 N1 C24 C18 -84.4(3) . . . . ? 
C21 C19 C18 C24 -1.1(4) . . . . ? 
C21 C19 C18 C17 -178.8(2) . . . . ? 
C23 C24 C18 C19 2.8(4) . . . . ? 
N1 C24 C18 C19 176.1(2) . . . . ? 
C23 C24 C18 C17 -179.6(2) . . . . ? 
N1 C24 C18 C17 -6.3(4) . . . . ? 
C31 C26 C27 C28 0.8(4) . . . . ? 
C25 C26 C27 C28 -178.4(2) . . . . ? 
C18 C19 C21 C22 -0.6(4) . . . . ? 
C23 C22 C21 C19 0.7(4) . . . . ? 
C12 C13 C14 C15 179.1(2) . . . . ? 
C13 C14 C15 C16 66.2(3) . . . . ? 
C19 C18 C17 C16 -61.4(3) . . . . ? 
C24 C18 C17 C16 121.1(3) . . . . ? 
C32 P1 C38 C39 83.6(2) . . . . ? 
C44 P1 C38 C39 -169.28(19) . . . . ? 
Ru1 P1 C38 C39 -46.0(2) . . . . ? 
C32 P1 C38 C43 -47.4(2) . . . . ? 
C44 P1 C38 C43 59.7(2) . . . . ? 
Ru1 P1 C38 C43 -177.02(19) . . . . ? 
C5 C4 C9 C8 1.8(4) . . . . ? 
N2 C4 C9 C8 178.5(2) . . . . ? 
C7 C6 C5 C4 -1.1(4) . . . . ? 
C7 C6 C5 C10 178.6(3) . . . . ? 
C9 C4 C5 C6 0.0(4) . . . . ? 
N2 C4 C5 C6 -176.7(2) . . . . ? 
C9 C4 C5 C10 -179.7(2) . . . . ? 
N2 C4 C5 C10 3.6(3) . . . . ? 
C11 C10 C5 C6 -46.1(3) . . . . ? 
C11 C10 C5 C4 133.6(2) . . . . ? 
C36 C37 C32 C33 -60.0(3) . . . . ? 
C36 C37 C32 P1 169.1(2) . . . . ? 
C38 P1 C32 C33 -65.5(2) . . . . ? 
C44 P1 C32 C33 -171.16(18) . . . . ? 
Ru1 P1 C32 C33 60.3(2) . . . . ? 
C38 P1 C32 C37 63.0(2) . . . . ? 
C44 P1 C32 C37 -42.6(2) . . . . ? 
Ru1 P1 C32 C37 -171.10(17) . . . . ? 
C31 C26 C25 Ru1 2.2(4) . . . . ? 
C27 C26 C25 Ru1 -178.60(19) . . . . ? 
C1 Ru1 C25 C26 -128.6(2) . . . . ? 
P1 Ru1 C25 C26 134.0(2) . . . . ? 
Cl2 Ru1 C25 C26 -42.1(2) . . . . ? 
Cl1 Ru1 C25 C26 46.6(2) . . . . ? 
C14 C15 C16 C17 60.4(3) . . . . ? 
C18 C17 C16 C15 160.8(2) . . . . ? 
C37 C32 C33 C34 58.6(3) . . . . ? 
P1 C32 C33 C34 -167.88(18) . . . . ? 
C32 C33 C34 C35 -56.3(3) . . . . ? 
C47 C48 C46 C45 -58.5(3) . . . . ? 
C44 C45 C46 C48 58.6(3) . . . . ? 
C26 C27 C28 C29 0.0(4) . . . . ? 
C27 C28 C29 C30 -0.3(4) . . . . ? 
C31 C30 C29 C28 -0.4(4) . . . . ? 
C46 C45 C44 C49 -56.0(3) . . . . ? 
C46 C45 C44 P1 174.36(18) . . . . ? 
C32 P1 C44 C45 -48.9(2) . . . . ? 
C38 P1 C44 C45 -161.95(19) . . . . ? 
Ru1 P1 C44 C45 79.6(2) . . . . ? 
C32 P1 C44 C49 -177.40(19) . . . . ? 
C38 P1 C44 C49 69.5(2) . . . . ? 
Ru1 P1 C44 C49 -48.9(2) . . . . ? 
C45 C44 C49 C47 53.6(3) . . . . ? 
P1 C44 C49 C47 -175.39(19) . . . . ? 
C33 C34 C35 C36 53.9(3) . . . . ? 
C5 C6 C7 C8 0.4(4) . . . . ? 
C6 C7 C8 C9 1.4(5) . . . . ? 
C4 C9 C8 C7 -2.5(4) . . . . ? 
C43 C38 C39 C40 -59.7(3) . . . . ? 
P1 C38 C39 C40 164.99(19) . . . . ? 
C5 C10 C11 C12 174.9(2) . . . . ? 
C46 C48 C47 C49 56.6(3) . . . . ? 
C44 C49 C47 C48 -54.4(3) . . . . ? 
C14 C13 C12 C11 64.9(3) . . . . ? 
C10 C11 C12 C13 60.2(3) . . . . ? 
C34 C35 C36 C37 -55.8(3) . . . . ? 
C32 C37 C36 C35 59.5(3) . . . . ? 
C39 C38 C43 C42 60.0(3) . . . . ? 
P1 C38 C43 C42 -166.7(3) . . . . ? 
C42 C41 C40 C39 -52.8(4) . . . . ? 
C38 C39 C40 C41 56.0(4) . . . . ? 
C40 C41 C42 C43 53.5(4) . . . . ? 
C38 C43 C42 C41 -57.1(4) . . . . ? 
 
_diffrn_measured_fraction_theta_max    1.000 
_diffrn_reflns_theta_full              25.71 
_diffrn_measured_fraction_theta_full   1.000 
_refine_diff_density_max    1.677 
_refine_diff_density_min   -1.222 
_refine_diff_density_rms    0.074 
