# Supplementary material for: Ruthenium Olefin Metathesis Catalysts Bearing a Macrocyclic N‐Heterocyclic Carbene Ligand: Improved Stability and Activity
Source: Angew Chem Int Ed Engl. 2022 Apr 13;61(24):e202201472. doi: 10.1002/anie.202201472 (PMC9322543; doi:10.1002/anie.202201472)
Supplement: Supplementary file 8 — Supporting Information [file ANIE-61-0-s002.cif]

 
data_ms_182 
 
_audit_creation_method            SHELXL-97 
_chemical_name_systematic 
; 
 ? 
; 
_chemical_name_common             ? 
_chemical_melting_point           ? 
_chemical_formula_moiety          
'C33 H40 Cl2 N2 O Ru, C H4 O'
_chemical_formula_sum 
 'C34 H44 Cl2 N2 O2 Ru' 
_chemical_formula_weight          684.68 
 
loop_ 
 _atom_type_symbol 
 _atom_type_description 
 _atom_type_scat_dispersion_real 
 _atom_type_scat_dispersion_imag 
 _atom_type_scat_source 
 'C'  'C'   0.0033   0.0016 
 'International Tables Vol C Tables 4.2.6.8 and 6.1.1.4' 
 'H'  'H'   0.0000   0.0000 
 'International Tables Vol C Tables 4.2.6.8 and 6.1.1.4' 
 'N'  'N'   0.0061   0.0033 
 'International Tables Vol C Tables 4.2.6.8 and 6.1.1.4' 
 'O'  'O'   0.0106   0.0060 
 'International Tables Vol C Tables 4.2.6.8 and 6.1.1.4' 
 'Cl'  'Cl'   0.1484   0.1585 
 'International Tables Vol C Tables 4.2.6.8 and 6.1.1.4' 
 'Ru'  'Ru'  -1.2594   0.8363 
 'International Tables Vol C Tables 4.2.6.8 and 6.1.1.4' 
 
_symmetry_cell_setting            'triclinic'
_symmetry_space_group_name_H-M    P-1
_symmetry_space_group_name_Hall   -P1
 
loop_ 
 _symmetry_equiv_pos_as_xyz 
 'x, y, z' 
 '-x, -y, -z' 
 
_cell_length_a                    10.6042(7) 
_cell_length_b                    11.2650(7) 
_cell_length_c                    15.0385(10) 
_cell_angle_alpha                 83.636(3) 
_cell_angle_beta                  84.196(3) 
_cell_angle_gamma                 64.031(3) 
_cell_volume                      1602.32(18) 
_cell_formula_units_Z             2 
_cell_measurement_temperature     100(2) 
_cell_measurement_reflns_used     680 
_cell_measurement_theta_min       1.36
_cell_measurement_theta_max       25.85  
 
_exptl_crystal_description        plate
_exptl_crystal_colour             green
_exptl_crystal_size_max           0.125
_exptl_crystal_size_mid           0.100
_exptl_crystal_size_min           0.094
_exptl_crystal_density_meas       ? 
_exptl_crystal_density_diffrn     1.419 
_exptl_crystal_density_method     'not measured' 
_exptl_crystal_F_000              712 
_exptl_absorpt_coefficient_mu     0.689 
_exptl_absorpt_correction_type    'multi-scan'
_exptl_absorpt_correction_T_min   0.6529 
_exptl_absorpt_correction_T_max   0.7453 
_exptl_absorpt_process_details    
'Sheldrick, G. M. (1996). SADABS. University of G�ttingen, Germany.'  
 
_exptl_special_details 
; 
 ? 
; 
 
_diffrn_ambient_temperature       100(2)
_diffrn_radiation_wavelength      0.71073
_diffrn_radiation_type            MoK\a
_diffrn_radiation_source          'TXS rotating anode'
_diffrn_radiation_monochromator   'multi-layer optics'
_diffrn_measurement_device_type   'CCD area detector'
_diffrn_measurement_method        'omega scans'
_diffrn_detector_area_resol_mean  ? 
_diffrn_standards_number          ? 
_diffrn_standards_interval_count  ? 
_diffrn_standards_interval_time   ? 
_diffrn_standards_decay_%         ? 
_diffrn_reflns_number             20710 
_diffrn_reflns_av_R_equivalents   0.0612 
_diffrn_reflns_av_sigmaI/netI     0.0709 
_diffrn_reflns_limit_h_min        -12 
_diffrn_reflns_limit_h_max        12 
_diffrn_reflns_limit_k_min        -13 
_diffrn_reflns_limit_k_max        13 
_diffrn_reflns_limit_l_min        -18 
_diffrn_reflns_limit_l_max        18 
_diffrn_reflns_theta_min          1.36 
_diffrn_reflns_theta_max          25.85 
_reflns_number_total              6137 
_reflns_number_gt                 4567 
_reflns_threshold_expression      >2sigma(I) 
 
_computing_data_collection        'Bruker SMART'
_computing_cell_refinement        'Bruker SMART'
_computing_data_reduction         'Bruker SAINT'
_computing_structure_solution     'Bruker SHELXTL' 
_computing_structure_refinement   'SHELXL-97 (Sheldrick, 1997)' 
_computing_molecular_graphics     
'Ortep-3 for Windows: L. J. Farrugia, J. Appl. Cryst (1997), 30, 565.'
_computing_publication_material   ?
 
_refine_special_details 
; 
 Refinement of F^2^ against ALL reflections.  The weighted R-factor wR and 
 goodness of fit S are based on F^2^, conventional R-factors R are based 
 on F, with F set to zero for negative F^2^. The threshold expression of 
 F^2^ > 2sigma(F^2^) is used only for calculating R-factors(gt) etc. and is 
 not relevant to the choice of reflections for refinement.  R-factors based 
 on F^2^ are statistically about twice as large as those based on F, and R- 
 factors based on ALL data will be even larger. 
; 
 
_refine_ls_structure_factor_coef  Fsqd  
_refine_ls_matrix_type            full 
_refine_ls_weighting_scheme       calc  
_refine_ls_weighting_details 
 'calc w=1/[\s^2^(Fo^2^)+(0.0403P)^2^+1.8592P] where P=(Fo^2^+2Fc^2^)/3' 
_atom_sites_solution_primary      direct 
_atom_sites_solution_secondary    difmap 
_atom_sites_solution_hydrogens    geom 
_refine_ls_hydrogen_treatment     mixed 
_refine_ls_extinction_method      none 
_refine_ls_extinction_coef        ? 
_refine_ls_number_reflns          6137 
_refine_ls_number_parameters      377 
_refine_ls_number_restraints      0 
_refine_ls_R_factor_all           0.0738 
_refine_ls_R_factor_gt            0.0421 
_refine_ls_wR_factor_ref          0.0935 
_refine_ls_wR_factor_gt           0.0821 
_refine_ls_goodness_of_fit_ref    0.960 
_refine_ls_restrained_S_all       0.960 
_refine_ls_shift/su_max           0.001 
_refine_ls_shift/su_mean          0.000 
 
loop_ 
 _atom_site_label 
 _atom_site_type_symbol 
 _atom_site_fract_x 
 _atom_site_fract_y 
 _atom_site_fract_z 
 _atom_site_U_iso_or_equiv 
 _atom_site_adp_type 
 _atom_site_occupancy 
 _atom_site_symmetry_multiplicity 
 _atom_site_calc_flag 
 _atom_site_refinement_flags 
 _atom_site_disorder_assembly 
 _atom_site_disorder_group 
H1O H 0.149(7) 0.471(6) 0.735(4) 0.09(2) Uiso 1 1 d . . . 
Ru1 Ru 0.82061(3) 0.80651(3) 0.71711(2) 0.01853(10) Uani 1 1 d . . . 
Cl1 Cl 0.60785(10) 0.94021(9) 0.78912(6) 0.0271(2) Uani 1 1 d . . . 
Cl2 Cl 1.06402(9) 0.69782(9) 0.68609(6) 0.0244(2) Uani 1 1 d . . . 
O1 O 0.8342(3) 0.9842(2) 0.63991(17) 0.0245(6) Uani 1 1 d . . . 
N1 N 0.8377(3) 0.5292(3) 0.75590(19) 0.0194(7) Uani 1 1 d . . . 
N2 N 0.8523(3) 0.6209(3) 0.87080(19) 0.0182(7) Uani 1 1 d . . . 
C1 C 0.8295(4) 0.6434(3) 0.7827(2) 0.0185(8) Uani 1 1 d . . . 
C2 C 0.8738(4) 0.4212(3) 0.8271(2) 0.0215(8) Uani 1 1 d . . . 
H2A H 0.9585 0.3419 0.8089 0.026 Uiso 1 1 calc R . . 
H2B H 0.7950 0.3966 0.8432 0.026 Uiso 1 1 calc R . . 
C3 C 0.9012(4) 0.4811(3) 0.9035(2) 0.0222(8) Uani 1 1 d . . . 
H3A H 0.8473 0.4710 0.9591 0.027 Uiso 1 1 calc R . . 
H3B H 1.0025 0.4404 0.9148 0.027 Uiso 1 1 calc R . . 
C4 C 0.8036(4) 0.5086(3) 0.6713(2) 0.0184(8) Uani 1 1 d . . . 
C5 C 0.9117(4) 0.4303(4) 0.6141(3) 0.0232(8) Uani 1 1 d . . . 
H5 H 1.0061 0.3941 0.6308 0.028 Uiso 1 1 calc R . . 
C6 C 0.8828(4) 0.4046(4) 0.5332(3) 0.0263(9) Uani 1 1 d . . . 
H6 H 0.9569 0.3512 0.4937 0.032 Uiso 1 1 calc R . . 
C7 C 0.7458(4) 0.4570(4) 0.5099(3) 0.0266(9) Uani 1 1 d . . . 
H7 H 0.7251 0.4402 0.4539 0.032 Uiso 1 1 calc R . . 
C8 C 0.6383(4) 0.5339(4) 0.5675(3) 0.0237(9) Uani 1 1 d . . . 
H8 H 0.5442 0.5694 0.5501 0.028 Uiso 1 1 calc R . . 
C9 C 0.6635(4) 0.5610(3) 0.6502(2) 0.0211(8) Uani 1 1 d . . . 
C13 C 0.8564(4) 0.7132(3) 0.9275(2) 0.0188(8) Uani 1 1 d . . . 
C14 C 0.7569(4) 0.7544(3) 0.9989(2) 0.0193(8) Uani 1 1 d . . . 
C15 C 0.7708(4) 0.8354(4) 1.0568(3) 0.0238(9) Uani 1 1 d . . . 
H15 H 0.7048 0.8646 1.1065 0.029 Uiso 1 1 calc R . . 
C16 C 0.8780(4) 0.8744(4) 1.0439(3) 0.0256(9) Uani 1 1 d . . . 
H16 H 0.8856 0.9291 1.0848 0.031 Uiso 1 1 calc R . . 
C17 C 0.9740(4) 0.8348(4) 0.9721(3) 0.0240(9) Uani 1 1 d . . . 
H17 H 1.0467 0.8632 0.9626 0.029 Uiso 1 1 calc R . . 
C18 C 0.9637(4) 0.7529(4) 0.9138(2) 0.0223(8) Uani 1 1 d . . . 
H18 H 1.0303 0.7240 0.8644 0.027 Uiso 1 1 calc R . . 
C22 C 0.7615(4) 0.8002(4) 0.6094(3) 0.0247(9) Uani 1 1 d . . . 
H22 H 0.7309 0.7348 0.6010 0.030 Uiso 1 1 calc R . . 
C23 C 0.7612(4) 0.8949(4) 0.5368(3) 0.0255(9) Uani 1 1 d . . . 
C24 C 0.7253(5) 0.8924(4) 0.4502(3) 0.0372(11) Uani 1 1 d . . . 
H24 H 0.6969 0.8270 0.4380 0.045 Uiso 1 1 calc R . . 
C25 C 0.7305(5) 0.9828(5) 0.3828(3) 0.0431(12) Uani 1 1 d . . . 
H25 H 0.7044 0.9813 0.3244 0.052 Uiso 1 1 calc R . . 
C26 C 0.7746(4) 1.0766(4) 0.4009(3) 0.0353(10) Uani 1 1 d . . . 
H26 H 0.7802 1.1382 0.3539 0.042 Uiso 1 1 calc R . . 
C27 C 0.8105(4) 1.0826(4) 0.4855(3) 0.0298(9) Uani 1 1 d . . . 
H27 H 0.8399 1.1475 0.4971 0.036 Uiso 1 1 calc R . . 
C28 C 0.8025(4) 0.9920(4) 0.5525(3) 0.0243(9) Uani 1 1 d . . . 
C29 C 0.8478(4) 1.0964(4) 0.6726(3) 0.0285(9) Uani 1 1 d . . . 
H29 H 0.9107 1.1232 0.6295 0.034 Uiso 1 1 calc R . . 
C30 C 0.9142(5) 1.0458(4) 0.7606(3) 0.0331(10) Uani 1 1 d . . . 
H30A H 0.8495 1.0256 0.8039 0.050 Uiso 1 1 calc R . . 
H30B H 0.9351 1.1135 0.7829 0.050 Uiso 1 1 calc R . . 
H30C H 1.0016 0.9654 0.7526 0.050 Uiso 1 1 calc R . . 
C31 C 0.7044(5) 1.2114(4) 0.6811(3) 0.0380(11) Uani 1 1 d . . . 
H31A H 0.6624 1.2357 0.6228 0.057 Uiso 1 1 calc R . . 
H31B H 0.7136 1.2872 0.7007 0.057 Uiso 1 1 calc R . . 
H31C H 0.6443 1.1860 0.7251 0.057 Uiso 1 1 calc R . . 
C32 C 0.5424(4) 0.6466(4) 0.7106(3) 0.0250(9) Uani 1 1 d . . . 
H32A H 0.4646 0.7075 0.6732 0.030 Uiso 1 1 calc R . . 
H32B H 0.5729 0.7012 0.7423 0.030 Uiso 1 1 calc R . . 
C33 C 0.4876(4) 0.5690(4) 0.7794(3) 0.0296(9) Uani 1 1 d . . . 
H33A H 0.5559 0.5262 0.8264 0.036 Uiso 1 1 calc R . . 
H33B H 0.4800 0.4982 0.7500 0.036 Uiso 1 1 calc R . . 
C34 C 0.3449(4) 0.6553(4) 0.8230(3) 0.0337(10) Uani 1 1 d . . . 
H34A H 0.3063 0.5970 0.8571 0.040 Uiso 1 1 calc R . . 
H34B H 0.2804 0.7066 0.7752 0.040 Uiso 1 1 calc R . . 
C35 C 0.3466(4) 0.7516(4) 0.8859(3) 0.0285(9) Uani 1 1 d . . . 
H35A H 0.4206 0.7804 0.8636 0.034 Uiso 1 1 calc R . . 
H35B H 0.2552 0.8309 0.8855 0.034 Uiso 1 1 calc R . . 
C36 C 0.3733(4) 0.6913(4) 0.9806(3) 0.0279(9) Uani 1 1 d . . . 
H36A H 0.4637 0.6109 0.9800 0.033 Uiso 1 1 calc R . . 
H36B H 0.2985 0.6631 1.0022 0.033 Uiso 1 1 calc R . . 
C37 C 0.3783(4) 0.7814(4) 1.0467(3) 0.0304(9) Uani 1 1 d . . . 
H37A H 0.3917 0.7339 1.1070 0.036 Uiso 1 1 calc R . . 
H37B H 0.2864 0.8601 1.0494 0.036 Uiso 1 1 calc R . . 
C38 C 0.4936(4) 0.8279(4) 1.0247(3) 0.0268(9) Uani 1 1 d . . . 
H38A H 0.4743 0.8849 0.9679 0.032 Uiso 1 1 calc R . . 
H38B H 0.4922 0.8820 1.0727 0.032 Uiso 1 1 calc R . . 
C39 C 0.6387(4) 0.7134(4) 1.0153(3) 0.0261(9) Uani 1 1 d . . . 
H39A H 0.6547 0.6535 1.0706 0.031 Uiso 1 1 calc R . . 
H39B H 0.6409 0.6626 0.9649 0.031 Uiso 1 1 calc R . . 
O80 O 0.1821(4) 0.3859(5) 0.7516(3) 0.0880(16) Uani 1 1 d . . . 
C80 C 0.3174(5) 0.3239(5) 0.7241(3) 0.0490(13) Uani 1 1 d . . . 
H80A H 0.3724 0.3570 0.7539 0.074 Uiso 1 1 calc R . . 
H80B H 0.3278 0.3409 0.6590 0.074 Uiso 1 1 calc R . . 
H80C H 0.3513 0.2285 0.7391 0.074 Uiso 1 1 calc R . . 
 
loop_ 
 _atom_site_aniso_label 
 _atom_site_aniso_U_11 
 _atom_site_aniso_U_22 
 _atom_site_aniso_U_33 
 _atom_site_aniso_U_23 
 _atom_site_aniso_U_13 
 _atom_site_aniso_U_12 
Ru1 0.02435(17) 0.01648(16) 0.01754(17) -0.00119(12) 0.00084(12) -0.01179(13) 
Cl1 0.0299(5) 0.0218(5) 0.0273(5) -0.0027(4) 0.0042(4) -0.0101(4) 
Cl2 0.0265(5) 0.0291(5) 0.0209(5) -0.0040(4) 0.0028(4) -0.0155(4) 
O1 0.0359(15) 0.0180(13) 0.0240(15) -0.0013(11) -0.0013(12) -0.0157(12) 
N1 0.0265(17) 0.0162(16) 0.0171(16) -0.0009(13) -0.0014(13) -0.0108(14) 
N2 0.0246(17) 0.0172(16) 0.0146(16) -0.0021(13) -0.0010(13) -0.0106(14) 
C1 0.0165(18) 0.0159(19) 0.024(2) -0.0025(16) 0.0020(15) -0.0083(15) 
C2 0.027(2) 0.0165(19) 0.021(2) 0.0001(16) -0.0011(16) -0.0100(16) 
C3 0.024(2) 0.0177(19) 0.022(2) 0.0016(16) 0.0003(16) -0.0080(16) 
C4 0.026(2) 0.0164(18) 0.0179(19) -0.0022(15) 0.0011(16) -0.0141(16) 
C5 0.023(2) 0.024(2) 0.025(2) -0.0028(17) 0.0014(16) -0.0126(17) 
C6 0.031(2) 0.027(2) 0.025(2) -0.0099(18) 0.0076(17) -0.0162(18) 
C7 0.036(2) 0.030(2) 0.022(2) -0.0083(18) 0.0017(18) -0.0204(19) 
C8 0.025(2) 0.024(2) 0.028(2) -0.0005(17) -0.0048(17) -0.0155(17) 
C9 0.029(2) 0.0170(19) 0.022(2) -0.0005(16) 0.0020(16) -0.0152(17) 
C13 0.0241(19) 0.0149(18) 0.0170(19) -0.0002(15) -0.0024(16) -0.0081(16) 
C14 0.0223(19) 0.0183(19) 0.0181(19) -0.0023(15) -0.0011(15) -0.0093(16) 
C15 0.024(2) 0.024(2) 0.020(2) -0.0050(17) 0.0023(16) -0.0078(17) 
C16 0.032(2) 0.020(2) 0.028(2) -0.0045(17) -0.0070(18) -0.0117(17) 
C17 0.025(2) 0.020(2) 0.029(2) 0.0003(17) -0.0035(17) -0.0125(17) 
C18 0.0217(19) 0.024(2) 0.019(2) -0.0010(16) 0.0024(16) -0.0094(17) 
C22 0.031(2) 0.020(2) 0.027(2) -0.0011(17) -0.0021(17) -0.0147(17) 
C23 0.030(2) 0.026(2) 0.021(2) 0.0030(17) -0.0010(17) -0.0147(18) 
C24 0.056(3) 0.041(3) 0.025(2) 0.007(2) -0.010(2) -0.032(2) 
C25 0.057(3) 0.052(3) 0.025(2) 0.009(2) -0.010(2) -0.029(3) 
C26 0.039(2) 0.033(2) 0.030(2) 0.0128(19) -0.003(2) -0.016(2) 
C27 0.027(2) 0.025(2) 0.036(2) 0.0023(19) -0.0012(19) -0.0121(18) 
C28 0.027(2) 0.021(2) 0.021(2) 0.0001(17) 0.0013(17) -0.0084(17) 
C29 0.039(2) 0.021(2) 0.034(2) -0.0046(18) 0.0009(19) -0.0212(19) 
C30 0.045(3) 0.029(2) 0.035(2) -0.0067(19) -0.003(2) -0.024(2) 
C31 0.044(3) 0.023(2) 0.043(3) -0.003(2) 0.007(2) -0.014(2) 
C32 0.027(2) 0.024(2) 0.025(2) -0.0012(17) -0.0006(17) -0.0115(18) 
C33 0.035(2) 0.037(2) 0.027(2) -0.0089(19) 0.0054(18) -0.024(2) 
C34 0.025(2) 0.051(3) 0.031(2) -0.005(2) 0.0038(18) -0.023(2) 
C35 0.020(2) 0.027(2) 0.033(2) -0.0035(18) 0.0059(17) -0.0066(17) 
C36 0.024(2) 0.029(2) 0.034(2) -0.0003(19) 0.0042(18) -0.0161(18) 
C37 0.028(2) 0.034(2) 0.027(2) -0.0045(19) 0.0068(18) -0.0127(19) 
C38 0.027(2) 0.026(2) 0.030(2) -0.0095(18) 0.0068(17) -0.0138(18) 
C39 0.031(2) 0.024(2) 0.026(2) -0.0059(17) 0.0051(17) -0.0150(18) 
O80 0.039(2) 0.061(3) 0.141(4) 0.051(3) -0.003(2) -0.014(2) 
C80 0.060(3) 0.055(3) 0.042(3) -0.003(2) -0.005(2) -0.033(3) 
 
_geom_special_details 
; 
 All esds (except the esd in the dihedral angle between two l.s. planes) 
 are estimated using the full covariance matrix.  The cell esds are taken 
 into account individually in the estimation of esds in distances, angles 
 and torsion angles; correlations between esds in cell parameters are only 
 used when they are defined by crystal symmetry.  An approximate (isotropic) 
 treatment of cell esds is used for estimating esds involving l.s. planes. 
; 
 
loop_ 
 _geom_bond_atom_site_label_1 
 _geom_bond_atom_site_label_2 
 _geom_bond_distance 
 _geom_bond_site_symmetry_2 
 _geom_bond_publ_flag 
Ru1 C22 1.814(4) . ? 
Ru1 C1 1.955(4) . ? 
Ru1 O1 2.254(3) . ? 
Ru1 Cl1 2.3288(10) . ? 
Ru1 Cl2 2.3440(10) . ? 
O1 C28 1.373(4) . ? 
O1 C29 1.474(4) . ? 
N1 C1 1.354(4) . ? 
N1 C4 1.427(4) . ? 
N1 C2 1.470(5) . ? 
N2 C1 1.347(4) . ? 
N2 C13 1.433(4) . ? 
N2 C3 1.467(4) . ? 
C2 C3 1.507(5) . ? 
C2 H2A 0.9900 . ? 
C2 H2B 0.9900 . ? 
C3 H3A 0.9900 . ? 
C3 H3B 0.9900 . ? 
C4 C5 1.383(5) . ? 
C4 C9 1.394(5) . ? 
C5 C6 1.375(5) . ? 
C5 H5 0.9500 . ? 
C6 C7 1.373(5) . ? 
C6 H6 0.9500 . ? 
C7 C8 1.379(5) . ? 
C7 H7 0.9500 . ? 
C8 C9 1.391(5) . ? 
C8 H8 0.9500 . ? 
C9 C32 1.509(5) . ? 
C13 C18 1.383(5) . ? 
C13 C14 1.391(5) . ? 
C14 C15 1.391(5) . ? 
C14 C39 1.505(5) . ? 
C15 C16 1.377(5) . ? 
C15 H15 0.9500 . ? 
C16 C17 1.374(5) . ? 
C16 H16 0.9500 . ? 
C17 C18 1.386(5) . ? 
C17 H17 0.9500 . ? 
C18 H18 0.9500 . ? 
C22 C23 1.438(5) . ? 
C22 H22 0.9500 . ? 
C23 C28 1.394(5) . ? 
C23 C24 1.399(5) . ? 
C24 C25 1.370(6) . ? 
C24 H24 0.9500 . ? 
C25 C26 1.391(6) . ? 
C25 H25 0.9500 . ? 
C26 C27 1.380(6) . ? 
C26 H26 0.9500 . ? 
C27 C28 1.377(5) . ? 
C27 H27 0.9500 . ? 
C29 C30 1.497(6) . ? 
C29 C31 1.509(6) . ? 
C29 H29 1.0000 . ? 
C30 H30A 0.9800 . ? 
C30 H30B 0.9800 . ? 
C30 H30C 0.9800 . ? 
C31 H31A 0.9800 . ? 
C31 H31B 0.9800 . ? 
C31 H31C 0.9800 . ? 
C32 C33 1.514(5) . ? 
C32 H32A 0.9900 . ? 
C32 H32B 0.9900 . ? 
C33 C34 1.523(5) . ? 
C33 H33A 0.9900 . ? 
C33 H33B 0.9900 . ? 
C34 C35 1.523(5) . ? 
C34 H34A 0.9900 . ? 
C34 H34B 0.9900 . ? 
C35 C36 1.506(5) . ? 
C35 H35A 0.9900 . ? 
C35 H35B 0.9900 . ? 
C36 C37 1.518(5) . ? 
C36 H36A 0.9900 . ? 
C36 H36B 0.9900 . ? 
C37 C38 1.524(5) . ? 
C37 H37A 0.9900 . ? 
C37 H37B 0.9900 . ? 
C38 C39 1.520(5) . ? 
C38 H38A 0.9900 . ? 
C38 H38B 0.9900 . ? 
C39 H39A 0.9900 . ? 
C39 H39B 0.9900 . ? 
O80 C80 1.336(6) . ? 
O80 H1O 0.88(6) . ? 
C80 H80A 0.9800 . ? 
C80 H80B 0.9800 . ? 
C80 H80C 0.9800 . ? 
 
loop_ 
 _geom_angle_atom_site_label_1 
 _geom_angle_atom_site_label_2 
 _geom_angle_atom_site_label_3 
 _geom_angle 
 _geom_angle_site_symmetry_1 
 _geom_angle_site_symmetry_3 
 _geom_angle_publ_flag 
C22 Ru1 C1 102.71(16) . . ? 
C22 Ru1 O1 78.79(14) . . ? 
C1 Ru1 O1 174.22(12) . . ? 
C22 Ru1 Cl1 100.48(12) . . ? 
C1 Ru1 Cl1 93.86(11) . . ? 
O1 Ru1 Cl1 91.33(7) . . ? 
C22 Ru1 Cl2 99.32(12) . . ? 
C1 Ru1 Cl2 88.50(10) . . ? 
O1 Ru1 Cl2 85.75(7) . . ? 
Cl1 Ru1 Cl2 159.02(3) . . ? 
C28 O1 C29 118.9(3) . . ? 
C28 O1 Ru1 110.5(2) . . ? 
C29 O1 Ru1 129.7(2) . . ? 
C1 N1 C4 127.3(3) . . ? 
C1 N1 C2 113.7(3) . . ? 
C4 N1 C2 118.8(3) . . ? 
C1 N2 C13 126.1(3) . . ? 
C1 N2 C3 113.5(3) . . ? 
C13 N2 C3 119.5(3) . . ? 
N2 C1 N1 106.2(3) . . ? 
N2 C1 Ru1 120.3(2) . . ? 
N1 C1 Ru1 132.8(3) . . ? 
N1 C2 C3 102.5(3) . . ? 
N1 C2 H2A 111.3 . . ? 
C3 C2 H2A 111.3 . . ? 
N1 C2 H2B 111.3 . . ? 
C3 C2 H2B 111.3 . . ? 
H2A C2 H2B 109.2 . . ? 
N2 C3 C2 102.6(3) . . ? 
N2 C3 H3A 111.2 . . ? 
C2 C3 H3A 111.2 . . ? 
N2 C3 H3B 111.2 . . ? 
C2 C3 H3B 111.2 . . ? 
H3A C3 H3B 109.2 . . ? 
C5 C4 C9 121.7(3) . . ? 
C5 C4 N1 118.4(3) . . ? 
C9 C4 N1 119.8(3) . . ? 
C6 C5 C4 120.2(3) . . ? 
C6 C5 H5 119.9 . . ? 
C4 C5 H5 119.9 . . ? 
C7 C6 C5 119.4(4) . . ? 
C7 C6 H6 120.3 . . ? 
C5 C6 H6 120.3 . . ? 
C6 C7 C8 120.3(4) . . ? 
C6 C7 H7 119.9 . . ? 
C8 C7 H7 119.9 . . ? 
C7 C8 C9 121.9(3) . . ? 
C7 C8 H8 119.0 . . ? 
C9 C8 H8 119.0 . . ? 
C8 C9 C4 116.5(3) . . ? 
C8 C9 C32 120.0(3) . . ? 
C4 C9 C32 123.5(3) . . ? 
C18 C13 C14 121.4(3) . . ? 
C18 C13 N2 119.7(3) . . ? 
C14 C13 N2 118.8(3) . . ? 
C13 C14 C15 117.3(3) . . ? 
C13 C14 C39 122.5(3) . . ? 
C15 C14 C39 120.2(3) . . ? 
C16 C15 C14 121.6(4) . . ? 
C16 C15 H15 119.2 . . ? 
C14 C15 H15 119.2 . . ? 
C17 C16 C15 120.4(3) . . ? 
C17 C16 H16 119.8 . . ? 
C15 C16 H16 119.8 . . ? 
C16 C17 C18 119.4(4) . . ? 
C16 C17 H17 120.3 . . ? 
C18 C17 H17 120.3 . . ? 
C17 C18 C13 120.0(3) . . ? 
C17 C18 H18 120.0 . . ? 
C13 C18 H18 120.0 . . ? 
C23 C22 Ru1 119.6(3) . . ? 
C23 C22 H22 120.2 . . ? 
Ru1 C22 H22 120.2 . . ? 
C28 C23 C24 118.1(4) . . ? 
C28 C23 C22 118.5(3) . . ? 
C24 C23 C22 123.4(4) . . ? 
C25 C24 C23 121.0(4) . . ? 
C25 C24 H24 119.5 . . ? 
C23 C24 H24 119.5 . . ? 
C24 C25 C26 119.1(4) . . ? 
C24 C25 H25 120.5 . . ? 
C26 C25 H25 120.5 . . ? 
C27 C26 C25 121.6(4) . . ? 
C27 C26 H26 119.2 . . ? 
C25 C26 H26 119.2 . . ? 
C28 C27 C26 118.4(4) . . ? 
C28 C27 H27 120.8 . . ? 
C26 C27 H27 120.8 . . ? 
O1 C28 C27 125.8(4) . . ? 
O1 C28 C23 112.4(3) . . ? 
C27 C28 C23 121.8(4) . . ? 
O1 C29 C30 105.6(3) . . ? 
O1 C29 C31 109.3(3) . . ? 
C30 C29 C31 112.7(4) . . ? 
O1 C29 H29 109.7 . . ? 
C30 C29 H29 109.7 . . ? 
C31 C29 H29 109.7 . . ? 
C29 C30 H30A 109.5 . . ? 
C29 C30 H30B 109.5 . . ? 
H30A C30 H30B 109.5 . . ? 
C29 C30 H30C 109.5 . . ? 
H30A C30 H30C 109.5 . . ? 
H30B C30 H30C 109.5 . . ? 
C29 C31 H31A 109.5 . . ? 
C29 C31 H31B 109.5 . . ? 
H31A C31 H31B 109.5 . . ? 
C29 C31 H31C 109.5 . . ? 
H31A C31 H31C 109.5 . . ? 
H31B C31 H31C 109.5 . . ? 
C9 C32 C33 113.9(3) . . ? 
C9 C32 H32A 108.8 . . ? 
C33 C32 H32A 108.8 . . ? 
C9 C32 H32B 108.8 . . ? 
C33 C32 H32B 108.8 . . ? 
H32A C32 H32B 107.7 . . ? 
C32 C33 C34 112.7(3) . . ? 
C32 C33 H33A 109.0 . . ? 
C34 C33 H33A 109.0 . . ? 
C32 C33 H33B 109.0 . . ? 
C34 C33 H33B 109.0 . . ? 
H33A C33 H33B 107.8 . . ? 
C33 C34 C35 114.8(3) . . ? 
C33 C34 H34A 108.6 . . ? 
C35 C34 H34A 108.6 . . ? 
C33 C34 H34B 108.6 . . ? 
C35 C34 H34B 108.6 . . ? 
H34A C34 H34B 107.5 . . ? 
C36 C35 C34 112.4(3) . . ? 
C36 C35 H35A 109.1 . . ? 
C34 C35 H35A 109.1 . . ? 
C36 C35 H35B 109.1 . . ? 
C34 C35 H35B 109.1 . . ? 
H35A C35 H35B 107.9 . . ? 
C35 C36 C37 115.2(3) . . ? 
C35 C36 H36A 108.5 . . ? 
C37 C36 H36A 108.5 . . ? 
C35 C36 H36B 108.5 . . ? 
C37 C36 H36B 108.5 . . ? 
H36A C36 H36B 107.5 . . ? 
C36 C37 C38 114.6(3) . . ? 
C36 C37 H37A 108.6 . . ? 
C38 C37 H37A 108.6 . . ? 
C36 C37 H37B 108.6 . . ? 
C38 C37 H37B 108.6 . . ? 
H37A C37 H37B 107.6 . . ? 
C39 C38 C37 112.4(3) . . ? 
C39 C38 H38A 109.1 . . ? 
C37 C38 H38A 109.1 . . ? 
C39 C38 H38B 109.1 . . ? 
C37 C38 H38B 109.1 . . ? 
H38A C38 H38B 107.8 . . ? 
C14 C39 C38 114.3(3) . . ? 
C14 C39 H39A 108.7 . . ? 
C38 C39 H39A 108.7 . . ? 
C14 C39 H39B 108.7 . . ? 
C38 C39 H39B 108.7 . . ? 
H39A C39 H39B 107.6 . . ? 
C80 O80 H1O 110(4) . . ? 
O80 C80 H80A 109.5 . . ? 
O80 C80 H80B 109.5 . . ? 
H80A C80 H80B 109.5 . . ? 
O80 C80 H80C 109.5 . . ? 
H80A C80 H80C 109.5 . . ? 
H80B C80 H80C 109.5 . . ? 
 
loop_ 
 _geom_torsion_atom_site_label_1 
 _geom_torsion_atom_site_label_2 
 _geom_torsion_atom_site_label_3 
 _geom_torsion_atom_site_label_4 
 _geom_torsion 
 _geom_torsion_site_symmetry_1 
 _geom_torsion_site_symmetry_2 
 _geom_torsion_site_symmetry_3 
 _geom_torsion_site_symmetry_4 
 _geom_torsion_publ_flag 
C22 Ru1 O1 C28 -4.3(2) . . . . ? 
Cl1 Ru1 O1 C28 -104.7(2) . . . . ? 
Cl2 Ru1 O1 C28 96.1(2) . . . . ? 
C22 Ru1 O1 C29 164.7(3) . . . . ? 
Cl1 Ru1 O1 C29 64.3(3) . . . . ? 
Cl2 Ru1 O1 C29 -94.9(3) . . . . ? 
C13 N2 C1 N1 178.7(3) . . . . ? 
C3 N2 C1 N1 10.1(4) . . . . ? 
C13 N2 C1 Ru1 7.4(5) . . . . ? 
C3 N2 C1 Ru1 -161.2(2) . . . . ? 
C4 N1 C1 N2 171.4(3) . . . . ? 
C2 N1 C1 N2 -2.7(4) . . . . ? 
C4 N1 C1 Ru1 -18.9(5) . . . . ? 
C2 N1 C1 Ru1 167.0(3) . . . . ? 
C22 Ru1 C1 N2 -171.3(3) . . . . ? 
Cl1 Ru1 C1 N2 -69.6(3) . . . . ? 
Cl2 Ru1 C1 N2 89.5(3) . . . . ? 
C22 Ru1 C1 N1 20.1(4) . . . . ? 
Cl1 Ru1 C1 N1 121.8(3) . . . . ? 
Cl2 Ru1 C1 N1 -79.1(3) . . . . ? 
C1 N1 C2 C3 -5.0(4) . . . . ? 
C4 N1 C2 C3 -179.7(3) . . . . ? 
C1 N2 C3 C2 -12.9(4) . . . . ? 
C13 N2 C3 C2 177.7(3) . . . . ? 
N1 C2 C3 N2 9.9(3) . . . . ? 
C1 N1 C4 C5 111.0(4) . . . . ? 
C2 N1 C4 C5 -75.2(4) . . . . ? 
C1 N1 C4 C9 -72.5(5) . . . . ? 
C2 N1 C4 C9 101.4(4) . . . . ? 
C9 C4 C5 C6 1.5(6) . . . . ? 
N1 C4 C5 C6 178.0(3) . . . . ? 
C4 C5 C6 C7 -0.3(6) . . . . ? 
C5 C6 C7 C8 -0.4(6) . . . . ? 
C6 C7 C8 C9 -0.1(6) . . . . ? 
C7 C8 C9 C4 1.3(5) . . . . ? 
C7 C8 C9 C32 179.5(3) . . . . ? 
C5 C4 C9 C8 -1.9(5) . . . . ? 
N1 C4 C9 C8 -178.4(3) . . . . ? 
C5 C4 C9 C32 179.8(3) . . . . ? 
N1 C4 C9 C32 3.4(5) . . . . ? 
C1 N2 C13 C18 -66.8(5) . . . . ? 
C3 N2 C13 C18 101.1(4) . . . . ? 
C1 N2 C13 C14 117.3(4) . . . . ? 
C3 N2 C13 C14 -74.8(4) . . . . ? 
C18 C13 C14 C15 -0.9(5) . . . . ? 
N2 C13 C14 C15 174.9(3) . . . . ? 
C18 C13 C14 C39 179.7(3) . . . . ? 
N2 C13 C14 C39 -4.5(5) . . . . ? 
C13 C14 C15 C16 0.4(5) . . . . ? 
C39 C14 C15 C16 179.8(3) . . . . ? 
C14 C15 C16 C17 0.7(6) . . . . ? 
C15 C16 C17 C18 -1.3(6) . . . . ? 
C16 C17 C18 C13 0.8(5) . . . . ? 
C14 C13 C18 C17 0.3(5) . . . . ? 
N2 C13 C18 C17 -175.5(3) . . . . ? 
C1 Ru1 C22 C23 -171.0(3) . . . . ? 
O1 Ru1 C22 C23 3.3(3) . . . . ? 
Cl1 Ru1 C22 C23 92.6(3) . . . . ? 
Cl2 Ru1 C22 C23 -80.4(3) . . . . ? 
Ru1 C22 C23 C28 -2.1(5) . . . . ? 
Ru1 C22 C23 C24 176.1(3) . . . . ? 
C28 C23 C24 C25 0.0(6) . . . . ? 
C22 C23 C24 C25 -178.2(4) . . . . ? 
C23 C24 C25 C26 1.1(7) . . . . ? 
C24 C25 C26 C27 -1.3(7) . . . . ? 
C25 C26 C27 C28 0.4(6) . . . . ? 
C29 O1 C28 C27 14.6(5) . . . . ? 
Ru1 O1 C28 C27 -175.0(3) . . . . ? 
C29 O1 C28 C23 -166.1(3) . . . . ? 
Ru1 O1 C28 C23 4.3(4) . . . . ? 
C26 C27 C28 O1 -180.0(4) . . . . ? 
C26 C27 C28 C23 0.8(6) . . . . ? 
C24 C23 C28 O1 179.7(3) . . . . ? 
C22 C23 C28 O1 -2.1(5) . . . . ? 
C24 C23 C28 C27 -1.0(6) . . . . ? 
C22 C23 C28 C27 177.3(4) . . . . ? 
C28 O1 C29 C30 -167.2(3) . . . . ? 
Ru1 O1 C29 C30 24.6(4) . . . . ? 
C28 O1 C29 C31 71.3(4) . . . . ? 
Ru1 O1 C29 C31 -97.0(3) . . . . ? 
C8 C9 C32 C33 94.4(4) . . . . ? 
C4 C9 C32 C33 -87.4(4) . . . . ? 
C9 C32 C33 C34 -165.4(3) . . . . ? 
C32 C33 C34 C35 -70.1(5) . . . . ? 
C33 C34 C35 C36 -88.6(4) . . . . ? 
C34 C35 C36 C37 179.2(3) . . . . ? 
C35 C36 C37 C38 -61.0(5) . . . . ? 
C36 C37 C38 C39 -55.9(5) . . . . ? 
C13 C14 C39 C38 -126.9(4) . . . . ? 
C15 C14 C39 C38 53.7(5) . . . . ? 
C37 C38 C39 C14 -176.5(3) . . . . ? 
 
_diffrn_measured_fraction_theta_max    0.989 
_diffrn_reflns_theta_full              25.85 
_diffrn_measured_fraction_theta_full   0.989 
_refine_diff_density_max    0.941 
_refine_diff_density_min   -0.737 
_refine_diff_density_rms    0.091 
