# Supplementary material for: Ruthenium Olefin Metathesis Catalysts Bearing a Macrocyclic N‐Heterocyclic Carbene Ligand: Improved Stability and Activity
Source: Angew Chem Int Ed Engl. 2022 Apr 13;61(24):e202201472. doi: 10.1002/anie.202201472 (PMC9322543; doi:10.1002/anie.202201472)
Supplement: Supplementary file 9 — Supporting Information [file ANIE-61-0-s001.xyz]

115
Ru6 - 6 x CH2 - cis 
N          3.54910        6.89950        4.91080
N          5.32310        6.88010        6.18970
C          4.63260        6.13520        5.26720
C          3.33080        8.04600        5.81190
H          2.53760        7.80090        6.53070
H          3.02610        8.93680        5.26200
C          4.69360        8.19050        6.47800
H          5.29270        8.99900        6.04330
H          4.63150        8.35540        7.55750
C          6.68990        6.76700        6.61740
C          7.77440        7.08110        5.76450
C          7.63300        7.46220        4.30290
H          6.74940        6.99680        3.86620
H          8.48090        7.03480        3.75420
C          7.63990        8.99960        4.08900
H          6.95390        9.47690        4.80240
H          8.63720        9.36860        4.36130
C          7.28570        9.48070        2.65970
H          7.61840        8.73490        1.92490
H          7.86010       10.39150        2.44830
C          5.78980        9.79490        2.43830
H          5.66520       10.28860        1.46440
C          4.89690        8.55140        2.51510
H          5.10820        7.88340        1.67470
H          5.16500        7.98060        3.39970
C          3.38560        8.82930        2.57770
H          3.18700        9.55390        3.38190
H          3.06200        9.33110        1.65760
C          2.52140        7.58580        2.75760
C          1.56880        7.29530        1.77350
H          1.48480        7.96860        0.92400
C          0.74800        6.16890        1.83060
H          0.03470        5.97900        1.03350
C          0.85090        5.29540        2.90740
H          0.22100        4.41330        2.97210
C          1.77580        5.56610        3.91340
H          1.85540        4.91090        4.77140
C          2.61620        6.67590        3.84030
C          9.05860        7.05950        6.33040
H          9.90710        7.28070        5.68720
C          9.27850        6.76370        7.67400
H         10.29050        6.76040        8.07000
C          8.19650        6.47380        8.50430
H          8.34950        6.24370        9.55490
C          6.91060        6.48280        7.97040
H          6.05360        6.26960        8.60290
H          5.47390       10.53250        3.19310
Ru         4.90150        4.20280        4.53520
P          4.18280        2.95280        6.60220
Cl         5.23060        5.11840        2.30970
Cl         4.57960        2.00920        3.42880
C          7.74850        3.03460        2.95840
H          6.79040        3.01540        2.45680
C          8.89030        2.54500        2.33000
H          8.81380        2.14310        1.32350
C          3.54240        3.32190        9.48000
H          2.72030        2.59830        9.47270
H          4.44840        2.75980        9.72090
C          8.03230        0.36820        7.93170
H          8.72840        0.81800        7.20930
H          8.60720       -0.37310        8.50110
C          7.82830        3.55770        4.26980
C          9.09290        3.56960        4.91140
H          9.17120        3.97860        5.91590
C          2.79200        1.71130        6.21500
H          3.34070        1.01320        5.57310
C          6.64100        2.48290        8.09400
H          7.27360        2.96970        7.34700
H          6.29830        3.27060        8.77310
C          3.65170        4.00730        8.09620
H          4.47330        4.73520        8.15340
C          6.69210        4.06940        5.02070
H          6.98800        4.40430        6.01610
C          2.36100        4.80900        7.81900
H          2.42400        5.31200        6.85020
H          1.50950        4.11870        7.76170
C          2.08500        5.84240        8.92700
H          2.88660        6.59650        8.92480
H          1.15130        6.37770        8.71170
C          7.50220        1.46580        8.86620
H          8.33430        1.98530        9.35840
H          6.90190        1.00890        9.66720
C         10.22680        3.07840        4.27680
H         11.18680        3.09480        4.78620
C         10.12580        2.56250        2.98070
H         11.01000        2.17430        2.48090
C          5.45990        1.77910        7.38700
H          4.88860        1.25500        8.16550
C          6.00470        0.70420        6.41870
H          5.19130        0.17490        5.91620
H          6.58150        1.18620        5.62250
C          2.01720        5.18440       10.31290
H          1.13780        4.52560       10.35610
H          1.87590        5.94410       11.09140
C          1.65490        2.26240        5.32860
H          1.04350        2.98150        5.89160
H          2.08260        2.77360        4.46410
C          6.88630       -0.31220        7.16900
H          6.26510       -0.87870        7.87910
H          7.28600       -1.04330        6.45570
C          3.28070        4.35730       10.59130
H          3.19740        3.84630       11.55860
H          4.14720        5.03090       10.67100
C          0.18770        0.27550        5.97650
H         -0.50670        0.88800        6.57110
H         -0.39750       -0.56520        5.58370
C          2.19730        0.91630        7.39850
H          2.97970        0.50940        8.04770
H          1.58090        1.57910        8.02040
C          0.75350        1.11890        4.82490
H         -0.06250        1.53250        4.21880
H          1.34580        0.48090        4.15520
C          1.31120       -0.23780        6.88910
H          1.93610       -0.95170        6.33410
H          0.89260       -0.78600        7.74280
115       
Ru6 - 6 x CH2 - trans 
Ru         5.00640        4.28080        4.76170
Cl         3.56530        4.04950        6.79690
Cl         5.94300        4.74250        2.51850
P          4.76310        1.81670        4.05740
C          6.73350        4.08420        5.40740
H          7.48910        4.45450        4.70210
C          7.35210        3.46970        6.57980
C          6.64790        3.00070        7.70880
H          5.57180        3.12650        7.73860
C          7.32780        2.40980        8.76840
H          6.77130        2.05680        9.63270
C          8.71830        2.26550        8.72940
H          9.24090        1.79570        9.55900
C          9.43510        2.72860        7.62430
H         10.51640        2.62460        7.59030
C          8.75990        3.33050        6.56630
H          9.31650        3.70200        5.70960
C          6.43630        0.90100        4.05340
H          6.85240        1.19740        5.02560
C          6.42850       -0.64600        4.01910
H          5.76170       -1.06500        4.77780
H          6.06130       -0.99860        3.04750
C          7.85080       -1.19990        4.23710
H          8.19100       -0.92720        5.24660
H          7.82740       -2.29660        4.20250
C          8.84170       -0.65160        3.19950
H          9.85420       -1.01970        3.40800
H          8.56960       -1.03410        2.20470
C          8.82090        0.88420        3.17220
H          9.47920        1.26090        2.37920
H          9.22070        1.26990        4.12120
C          7.39700        1.43280        2.96600
H          7.03610        1.11380        1.97800
H          7.40410        2.52610        2.94980
C          4.13010        1.72640        2.27590
H          5.00630        2.06670        1.70930
C          3.72440        0.32720        1.76190
H          4.52670       -0.39850        1.92320
H          2.85470       -0.03830        2.32460
C          3.36800        0.36410        0.26290
H          4.26980        0.61580       -0.31360
H          3.05640       -0.63560       -0.06630
C          2.27120        1.39630       -0.03740
H          2.07110        1.43470       -1.11570
H          1.33400        1.07720        0.44270
C          2.66430        2.78520        0.48760
H          1.85490        3.50530        0.31610
H          3.53570        3.15580       -0.07030
C          3.01150        2.75360        1.98640
H          2.10730        2.50540        2.55590
H          3.33250        3.74960        2.30120
C          3.66600        0.64890        5.05860
H          3.73590       -0.32060        4.54470
C          4.18220        0.46650        6.50530
H          5.23820        0.17600        6.51700
H          4.10860        1.42870        7.02120
C          3.34970       -0.58350        7.26230
H          3.47590       -1.56810        6.78660
H          3.72670       -0.68370        8.28800
C          1.86030       -0.20970        7.27550
H          1.72730        0.71230        7.85800
H          1.27410       -0.98900        7.77910
C          1.33400        0.01490        5.85050
H          0.28590        0.33900        5.87810
H          1.34950       -0.94010        5.30350
C          2.17460        1.05330        5.08320
H          2.07910        2.03480        5.56130
H          1.78210        1.14480        4.06580
N          3.59830        6.98700        4.85630
N          5.40250        7.09780        6.07580
C          4.72140        6.30950        5.21020
C          3.33060        8.13610        5.74440
H          2.56990        7.85140        6.48230
H          2.96420        8.99760        5.18290
C          4.70080        8.36680        6.38050
H          5.24070        9.21150        5.93570
H          4.64940        8.52290        7.46090
C          6.73970        6.96170        6.57090
C          7.86370        7.19690        5.74710
C          7.77250        7.46860        4.25750
H          6.96720        6.88110        3.81400
H          8.69150        7.09840        3.78590
C          7.62130        8.96700        3.89960
H          6.82310        9.41480        4.50620
H          8.54060        9.48320        4.20470
C          7.33410        9.24930        2.40150
H          7.73420        8.43160        1.78690
H          7.88440       10.14990        2.10160
C          5.84370        9.47270        2.06760
H          5.75760        9.87720        1.04970
C          4.96240        8.21900        2.20360
H          5.12170        7.54720        1.35310
H          5.27220        7.64840        3.07530
C          3.46250        8.54520        2.34210
H          3.34970        9.31340        3.12100
H          3.10000        9.01590        1.41960
C          2.54700        7.37310        2.66450
C          1.52850        7.02940        1.76780
H          1.44870        7.58190        0.83470
C          0.61350        6.01130        2.04180
H         -0.16780        5.78090        1.32220
C          0.69670        5.30460        3.23860
H         -0.01730        4.51860        3.46770
C          1.70280        5.61780        4.15400
H          1.79220        5.09020        5.09930
C          2.62360        6.62790        3.86540
C          9.12250        7.17620        6.36620
H         10.00350        7.34450        5.75080
C          9.27390        6.94810        7.73260
H         10.26720        6.94280        8.17360
C          8.15150        6.71700        8.52730
H          8.25680        6.52130        9.59030
C          6.88950        6.72520        7.94120
H          6.00010        6.52910        8.53300
H          5.46280       10.26230        2.73400
118       
Ru6 - 7 x CH2 - cis 
Ru         4.85540        4.17600        4.58830
P          4.17720        2.88890        6.65510
Cl         5.21130        5.14340        2.38170
Cl         4.58360        1.98910        3.46510
C          7.75340        3.09620        3.05130
H          6.80250        3.05240        2.53730
C          8.91620        2.64220        2.43480
H          8.86370        2.24550        1.42470
C          3.56020        3.19530        9.54580
H          2.71510        2.49950        9.52590
H          4.44970        2.59770        9.76210
C          8.07060        0.31890        7.90440
H          8.76490        0.79560        7.19800
H          8.65010       -0.43360        8.45400
C          7.80200        3.61300        4.36670
C          9.05670        3.65150        5.02630
H          9.11030        4.05370        6.03500
C          2.80180        1.62010        6.28450
H          3.35940        0.92840        5.64300
C          6.65780        2.41580        8.12550
H          7.28630        2.93020        7.39340
H          6.30760        3.17930        8.82800
C          3.68010        3.91560        8.18070
H          4.52580        4.61430        8.25230
C          6.64130        4.08870        5.10530
H          6.90960        4.41190        6.11310
C          2.41500        4.76570        7.93480
H          2.49920        5.30380        6.98720
H          1.54170        4.10520        7.84870
C          2.16990        5.76920        9.07740
H          2.98870        6.50440        9.09170
H          1.24850        6.33320        8.88410
C          7.52790        1.38420        8.86870
H          8.35390        1.89660        9.37830
H          6.92990        0.89880        9.65460
C         10.21190        3.19620        4.40330
H         11.16410        3.23360        4.92610
C         10.14220        2.68880        3.10190
H         11.04310        2.32870        2.61110
C          5.48490        1.71880        7.39760
H          4.92460        1.16130        8.16060
C          6.04480        0.68220        6.39690
H          5.24030        0.16230        5.87130
H          6.62070        1.19620        5.62060
C          2.09460        5.07250       10.44390
H          1.19900        4.43510       10.47490
H          1.97800        5.81260       11.24500
C          1.64880        2.14410        5.40480
H          1.02890        2.85360        5.97200
H          2.05900        2.66110        4.53610
C          6.93350       -0.34900        7.11770
H          6.31540       -0.94320        7.80770
H          7.34210       -1.05360        6.38320
C          3.33830        4.20570       10.68810
H          3.24920        3.66960       11.64120
H          4.22340        4.85310       10.77850
C          0.22010        0.13490        6.06880
H         -0.48120        0.73710        6.66570
H         -0.35240       -0.71790        5.68320
C          2.22660        0.82010        7.47440
H          3.01730        0.43220        8.12500
H          1.59860        1.47560        8.09230
C          0.76350        0.98400        4.91110
H         -0.06330        1.38210        4.30900
H          1.36150        0.35440        4.23850
C          1.35990       -0.35330        6.97490
H          1.99440       -1.05710        6.41780
H          0.95810       -0.90610        7.83370
N          3.43550        6.85420        4.82450
N          5.22610        6.95660        6.07620
C          4.53080        6.12880        5.23590
C          3.21160        8.04190        5.67410
H          2.50430        7.79050        6.47770
H          2.79810        8.87400        5.10480
C          4.61210        8.29930        6.20450
H          5.16700        9.02370        5.59500
H          4.63140        8.63190        7.24530
C          6.55360        6.84530        6.61540
C          7.71410        7.07810        5.84330
C          7.70450        7.31570        4.34850
H          6.77530        6.93990        3.91950
H          8.49360        6.70140        3.89900
C          7.93920        8.79640        3.94180
H          7.45590        9.46430        4.66900
H          9.01150        9.02360        3.99750
C          7.39200        9.11550        2.53480
H          7.75760        8.36580        1.81970
H          7.77840       10.08650        2.19730
C          5.85770        9.11440        2.54630
H          5.52180        9.93060        3.20270
C          5.12080        9.19530        1.19090
H          5.78910        8.87160        0.38260
H          4.84660       10.23450        0.96230
C          3.87960        8.27550        1.17650
H          3.33510        8.38280        0.23010
H          4.23120        7.24160        1.22720
C          2.91110        8.51490        2.36880
H          3.49330        8.86270        3.21980
H          2.21190        9.32540        2.12300
C          2.11790        7.28140        2.76470
C          1.05540        6.87950        1.94570
H          0.82200        7.48370        1.07200
C          0.30690        5.73160        2.20200
H         -0.50160        5.45180        1.53230
C          0.59750        4.95460        3.32000
H          0.02320        4.06060        3.54270
C          1.63250        5.34600        4.16730
H          1.85040        4.77560        5.05950
C          2.40250        6.47760        3.89520
C          8.94400        7.08200        6.52140
H          9.84940        7.24460        5.94130
C          9.04030        6.87920        7.89560
H         10.01350        6.89090        8.37920
C          7.88420        6.65960        8.64480
H          7.94040        6.49980        9.71780
C          6.65090        6.65110        7.99990
H          5.73710        6.49840        8.56690
H          5.54170        8.18400        3.02610
118       
Ru6 - 7 x CH2 - trans 
Ru         4.90080        4.30070        4.81270
Cl         3.57970        3.99850        6.91140
Cl         5.79240        4.86300        2.56750
P          4.73010        1.85290        4.07160
C          6.64890        4.16050        5.41890
H          7.36850        4.58560        4.70770
C          7.33040        3.53010        6.54820
C          6.68950        2.98070        7.67900
H          5.61090        3.05310        7.75050
C          7.43300        2.37920        8.68940
H          6.92340        1.96390        9.55500
C          8.82650        2.30430        8.59940
H          9.39920        1.82630        9.39030
C          9.48140        2.84800        7.49250
H         10.56450        2.79830        7.41840
C          8.74220        3.45920        6.48440
H          9.25150        3.89040        5.62640
C          6.42660        0.98750        3.98640
H          6.85980        1.25690        4.95930
C          6.45970       -0.55630        3.88860
H          5.82530       -1.02420        4.64670
H          6.07530       -0.87880        2.91310
C          7.90190       -1.07870        4.04640
H          8.26100       -0.83940        5.05790
H          7.90710       -2.17320        3.96540
C          8.85020       -0.45970        3.00880
H          9.87750       -0.80700        3.17700
H          8.56350       -0.80810        2.00570
C          8.78660        1.07470        3.04680
H          9.41390        1.50270        2.25480
H          9.19920        1.43230        4.00140
C          7.34330        1.59020        2.89850
H          6.96540        1.30230        1.90720
H          7.32060        2.68280        2.92790
C          4.03790        1.81380        2.31140
H          4.88310        2.20420        1.73000
C          3.65430        0.42680        1.75100
H          4.48330       -0.28000        1.85130
H          2.81690        0.01050        2.32740
C          3.24270        0.51870        0.26840
H          4.11560        0.82280       -0.32710
H          2.94830       -0.47450       -0.09460
C          2.10640        1.52940        0.05280
H          1.86650        1.60840       -1.01500
H          1.19680        1.16150        0.55070
C          2.47720        2.90590        0.62460
H          1.64060        3.60660        0.51580
H          3.31610        3.32740        0.05330
C          2.87980        2.81860        2.10730
H          2.00430        2.52040        2.69640
H          3.18250        3.81020        2.45420
C          3.69910        0.62240        5.06700
H          3.77910       -0.32720        4.51860
C          4.26790        0.40850        6.48920
H          5.33220        0.15170        6.45780
H          4.18150        1.35050        7.03990
C          3.49370       -0.69260        7.23540
H          3.63500       -1.65570        6.72140
H          3.90710       -0.81570        8.24440
C          1.99450       -0.36790        7.30880
H          1.85190        0.52770        7.92920
H          1.44980       -1.18340        7.80150
C          1.41520       -0.10930        5.91050
H          0.35930        0.18060        5.98330
H          1.44120       -1.04330        5.32870
C          2.19850        0.98100        5.15450
H          2.09060        1.94210        5.67040
H          1.76930        1.09630        4.15460
N          3.41750        6.98710        4.81270
N          5.24230        7.17200        5.99810
C          4.54350        6.32630        5.20570
C          3.17670        8.19390        5.63650
H          2.45580        7.94970        6.42790
H          2.76960        9.00950        5.03640
C          4.56990        8.47900        6.18590
H          5.09750        9.25660        5.62090
H          4.56910        8.75670        7.24280
C          6.51940        7.00890        6.63190
C          7.73030        7.25340        5.94840
C          7.80560        7.50720        4.45720
H          6.98190        6.98970        3.96100
H          8.71750        7.03220        4.07470
C          7.82620        8.99990        4.03230
H          7.20110        9.59460        4.71260
H          8.84330        9.39660        4.14150
C          7.31720        9.18700        2.58720
H          7.80170        8.44670        1.93590
H          7.60900       10.17500        2.20750
C          5.79140        9.01230        2.52760
H          5.32860        9.88530        3.00950
C          5.15120        8.76820        1.14390
H          5.88950        8.31160        0.47240
H          4.85770        9.71910        0.67760
C          3.95040        7.80450        1.24730
H          3.51220        7.62960        0.25630
H          4.33300        6.83970        1.59560
C          2.84300        8.28860        2.21960
H          3.31110        8.84510        3.03270
H          2.18180        8.99760        1.70550
C          2.00210        7.16730        2.79980
C          0.85270        6.74430        2.12120
H          0.58800        7.23970        1.18980
C          0.04210        5.71960        2.61070
H         -0.84630        5.42270        2.05920
C          0.36560        5.09340        3.81260
H         -0.26600        4.30540        4.21300
C          1.49900        5.49740        4.51890
H          1.76120        5.03910        5.46770
C          2.32010        6.50950        4.01220
C          8.90990        7.22340        6.70720
H          9.85570        7.39890        6.19940
C          8.90340        6.96680        8.07620
H          9.83910        6.95130        8.62890
C          7.69760        6.71290        8.73030
H          7.68090        6.48950        9.79310
C          6.51070        6.73770        8.00450
H          5.55900        6.52700        8.48390
H          5.53650        8.15120        3.15290
121       
Ru6 - 8 x CH2 - cis 
C          3.89470        5.32260        9.49910
H          4.84260        5.58760        9.01220
H          4.11030        4.62570       10.31250
C          3.09790        6.54190        9.93760
H          2.54620        6.36830       10.87200
H          3.70950        7.43720       10.06110
Ru         0.53320        5.40360        6.60920
P         -1.17960        3.99740        7.79730
Cl         1.86070        7.06060        5.39530
Cl        -1.34990        5.98340        5.11810
N          2.14590        6.69490        8.82000
N          2.98080        4.70260        8.51280
C          1.14980        4.51540        3.34480
H          0.73350        5.48270        3.59310
C          1.37380        4.15650        2.01840
H          1.13140        4.86080        1.22750
C          6.32860        8.25510        6.28460
H          6.12320        7.70170        7.21080
H          7.42080        8.38030        6.25610
C         -1.56940        2.21910       10.14460
H         -2.55640        2.62410       10.39100
H         -1.73710        1.39320        9.44830
C          1.57230       10.31100        8.16310
H          2.11350       11.18770        7.81970
C          1.49330        7.96680        8.66810
C          3.15510        2.29960        8.67350
H          2.51720        2.37760        9.54920
C         -1.94070        0.16600        4.94740
H         -1.12400        0.37250        4.24130
H         -2.43060       -0.75290        4.60130
C          3.67060        1.06820        8.28260
H          3.42740        0.17010        8.84340
C          1.99970        5.55130        8.07880
C          1.45430        3.60880        4.38670
C          3.70880        8.97000        7.85520
H          3.95460        7.91220        7.74510
H          4.30720        9.34890        8.70080
C          4.80570        2.16930        6.46140
H          5.44720        2.10910        5.58540
C          3.44940        3.46710        7.95610
C          4.29930        3.42650        6.83180
C          1.98900        2.34250        4.04040
H          2.23480        1.63980        4.83280
C          4.50510        1.00680        7.16540
H          4.91880        0.05500        6.84250
C          5.89640        7.42190        5.06800
H          4.80660        7.30180        5.05560
H          6.14650        7.98290        4.15670
C          6.57480        6.04090        4.98550
H          7.66550        6.17210        5.03050
H          6.36240        5.60330        4.00020
C          4.66570        4.63310        5.99070
H          4.03360        5.48580        6.24290
H          4.41930        4.39400        4.94790
C         -2.84780        4.90470        7.93630
H         -3.12540        4.94330        6.87700
C         -0.71420        1.26020        6.88310
H          0.10910        1.53560        6.21830
H         -0.27450        1.07860        7.86970
C          0.16420        8.10410        9.06610
H         -0.35760        7.23680        9.44870
C          2.23730        9.08140        8.21670
C         -0.69100        3.32520        9.51050
H          0.29100        2.87980        9.29530
C          1.22640        3.87880        5.79930
H          1.49230        3.02240        6.42300
C          6.16080        5.01680        6.06050
H          6.40120        5.39390        7.06410
H          6.77250        4.11420        5.93090
C         -0.45810        4.45150       10.54090
H          0.18090        5.22830       10.11240
H         -1.41830        4.92560       10.78480
C          0.17390        3.91490       11.83890
H          1.18360        3.53720       11.61780
H          0.29910        4.73480       12.55750
C         -1.34990       -0.03880        6.35070
H         -0.59840       -0.83850        6.33740
H         -2.14280       -0.36770        7.03910
C          2.21100        1.99360        2.71390
H          2.62120        1.01750        2.46840
C          1.90110        2.90330        1.69790
H          2.06890        2.63300        0.65820
C         -1.75220        2.40630        6.91590
H         -2.58920        2.05960        7.53740
C         -2.30700        2.63390        5.49110
H         -3.05580        3.42960        5.47930
H         -1.50080        2.97690        4.83480
C         -0.66440        2.78580       12.45640
H         -1.62650        3.19570       12.79640
H         -0.16640        2.38130       13.34620
C          0.23160       10.44380        8.52730
H         -0.24960       11.41560        8.46070
C         -0.48090        9.33790        8.98250
H         -1.52080        9.43010        9.28100
C         -2.74260        6.37690        8.38140
H         -2.47560        6.43130        9.44640
H         -1.96250        6.88120        7.80830
C          4.15730        9.69760        6.57470
H          3.63090        9.25290        5.72440
H          3.85690       10.75180        6.61150
C         -2.93030        1.34050        4.93150
H         -3.81590        1.07550        5.52870
H         -3.28860        1.52260        3.91100
C          5.68550        9.65350        6.36720
H          5.92590       10.20600        5.44850
H          6.16730       10.20720        7.18640
C         -0.92570        1.67090       11.43310
H         -1.57250        0.89830       11.86730
H          0.02360        1.17480       11.18230
C         -5.24500        6.41400        8.87290
H         -5.10340        6.48550        9.96190
H         -6.19080        6.92240        8.64840
C         -3.98880        4.20680        8.70920
H         -4.09330        3.15570        8.42040
H         -3.77110        4.22150        9.78540
C         -4.07750        7.11260        8.16100
H         -3.98770        8.15120        8.50410
H         -4.27500        7.15810        7.08150
C         -5.32840        4.93310        8.47380
H         -5.59690        4.85540        7.41080
H         -6.12500        4.42870        9.03560
121       
Ru6 - 8 x CH2 - trans
Ru         4.91610        4.40980        4.84640
Cl         3.61520        4.02570        6.94130
Cl         5.69980        5.06560        2.58960
P          4.78660        1.96240        4.05080
N          3.40720        7.05540        4.93000
N          5.20440        7.24630        6.14500
C          4.54000        6.41120        5.31340
C          3.13400        8.24740        5.76160
H          2.40430        7.98600        6.53950
H          2.72550        9.06190        5.16060
C          4.51550        8.54360        6.33400
H          5.04430        9.33180        5.78280
H          4.49760        8.81490        7.39230
C          6.48810        7.10350        6.76230
C          7.67810        7.38450        6.06260
C          7.73320        7.65350        4.57100
H          6.88640        7.17890        4.07080
H          8.62870        7.15320        4.17810
C          7.81830        9.14500        4.17800
H          6.88430        9.65580        4.44830
H          8.60600        9.62770        4.77180
C          8.12960        9.35140        2.68170
H          9.07190        8.83160        2.45890
H          8.32630       10.41860        2.50580
C          7.05100        8.86880        1.69010
H          7.49990        8.82020        0.68830
H          6.75210        7.84160        1.93080
C          5.81630        9.78250        1.61520
H          6.14170       10.77960        1.28620
H          5.39520        9.93070        2.61890
C          4.71600        9.28350        0.65530
H          5.18210        9.02680       -0.30590
H          4.02770       10.11470        0.44280
C          3.89220        8.07450        1.14250
H          3.25170        7.73030        0.32040
H          4.54260        7.23160        1.39910
C          3.00550        8.41270        2.36010
H          3.65000        8.75180        3.17340
H          2.35500        9.25990        2.09860
C          2.13330        7.27050        2.84620
C          1.02510        6.87190        2.08780
H          0.82420        7.38070        1.14780
C          0.17240        5.85330        2.51340
H         -0.68410        5.57650        1.90410
C          0.41130        5.20390        3.72420
H         -0.25370        4.41720        4.06920
C          1.50290        5.58140        4.50550
H          1.70690        5.10340        5.45920
C          2.36090        6.59380        4.06390
C          8.86990        7.36950        6.80440
H          9.80500        7.57250        6.28660
C          8.89020        7.09210        8.16920
H          9.83550        7.08870        8.70520
C          7.70140        6.80150        8.84110
H          7.70680        6.56290        9.90040
C          6.50420        6.81200        8.13190
H          5.56300        6.57590        8.62000
C          6.68390        4.29890        5.39500
H          7.37520        4.75610        4.67500
C          7.40530        3.65680        6.49200
C          6.80070        3.09880        7.63820
H          5.72460        3.17160        7.74420
C          7.57640        2.48800        8.61820
H          7.09550        2.06630        9.49700
C          8.96570        2.41150        8.48080
H          9.56340        1.92550        9.24790
C          9.58490        2.96420        7.35800
H         10.66480        2.91340        7.24760
C          8.81400        3.58690        6.38100
H          9.29500        4.02620        5.51060
C          6.51080        1.16450        3.88120
H          6.98150        1.44870        4.83190
C          6.60140       -0.37660        3.77630
H          6.02960       -0.86970        4.56750
H          6.17650       -0.71480        2.82320
C          8.06990       -0.84070        3.85210
H          8.47480       -0.58930        4.84310
H          8.11450       -1.93400        3.76610
C          8.93420       -0.18190        2.76660
H          9.98190       -0.48990        2.87490
H          8.60520       -0.53740        1.77900
C          8.81350        1.34860        2.81740
H          9.37950        1.80400        1.99520
H          9.26360        1.71780        3.75040
C          7.34520        1.80730        2.75020
H          6.92780        1.50820        1.77840
H          7.28140        2.89820        2.78790
C          4.03520        1.91790        2.31490
H          4.84030        2.35730        1.71170
C          3.69860        0.52280        1.74360
H          4.56330       -0.14450        1.80230
H          2.90350        0.05760        2.34210
C          3.23050        0.61670        0.27790
H          4.06690        0.96920       -0.34290
H          2.96910       -0.38370       -0.09010
C          2.04270        1.57700        0.11760
H          1.76250        1.66070       -0.94010
H          1.16840        1.16060        0.64000
C          2.37070        2.96030        0.69920
H          1.50100        3.62460        0.62850
H          3.17060        3.42750        0.10770
C          2.82540        2.86860        2.16630
H          1.98500        2.51810        2.77760
H          3.09170        3.86600        2.52400
C          3.84130        0.67770        5.06600
H          3.94480       -0.26320        4.50660
C          4.46600        0.47970        6.46690
H          5.53820        0.26660        6.39740
H          4.36070        1.41500        7.02540
C          3.76360       -0.65480        7.23470
H          3.92510       -1.60950        6.71120
H          4.21830       -0.76440        8.22740
C          2.25570       -0.39220        7.36360
H          2.09830        0.49530        7.99190
H          1.76240       -1.23110        7.87100
C          1.61960       -0.15440        5.98590
H          0.55560        0.09120        6.09450
H          1.66500       -1.08540        5.40080
C          2.33000        0.96960        5.20630
H          2.19760        1.92460        5.72760
H          1.86220        1.06630        4.22190
121       
Ru6 - 8 x CH2 - transition state
Ru         4.77880        4.60470        4.74560
Cl         2.43960        4.51760        5.81610
Cl         4.71410        5.18480        2.41260
P          4.88260        2.09620        6.51660
N          3.33140        7.32240        4.26830
N          4.67160        7.37380        5.99450
C          4.26600        6.60240        4.94990
C          2.84470        8.46190        5.07720
H          1.92570        8.15670        5.59340
H          2.62400        9.32180        4.44390
C          3.99780        8.68840        6.03650
H          4.68910        9.47310        5.70200
H          3.68160        8.91920        7.05680
C          5.73500        7.22670        6.94140
C          7.03820        7.67120        6.64210
C          7.49710        8.02390        5.24080
H          6.72540        7.74530        4.52080
H          8.36380        7.38910        5.01380
C          7.91130        9.49490        5.02610
H          7.02350       10.14010        5.05460
H          8.54330        9.82090        5.86150
C          8.69380        9.70300        3.71470
H          9.61180        9.10160        3.77140
H          9.02100       10.75010        3.65910
C          7.94640        9.34430        2.41610
H          8.67190        9.31980        1.59290
H          7.54860        8.32540        2.48700
C          6.82550       10.32690        2.04050
H          7.27500       11.31480        1.87170
H          6.13970       10.45830        2.88740
C          6.02660        9.92650        0.78480
H          6.73480        9.69980       -0.02460
H          5.44970       10.79860        0.44360
C          5.05890        8.73780        0.94650
H          4.62370        8.51210       -0.03440
H          5.58770        7.82920        1.25530
C          3.91880        9.02010        1.94850
H          4.34920        9.12230        2.94670
H          3.47160        9.99350        1.69870
C          2.81820        7.97490        1.96420
C          1.98540        7.85220        0.84640
H          2.15880        8.50210       -0.00870
C          0.94550        6.92620        0.80430
H          0.31870        6.85550       -0.08090
C          0.70520        6.10750        1.90610
H         -0.11110        5.39040        1.89280
C          1.50990        6.21230        3.03780
H          1.34910        5.58210        3.90510
C          2.57340        7.11430        3.05470
C          7.95480        7.73430        7.70270
H          8.97130        8.06120        7.49530
C          7.60710        7.37520        9.00070
H          8.34600        7.43900        9.79490
C          6.31680        6.91950        9.27590
H          6.04000        6.62180       10.28090
C          5.38270        6.85620        8.24590
H          4.36240        6.53280        8.43110
C          6.64660        4.80600        4.47290
H          6.93910        5.19990        3.49090
C          7.83570        4.53840        5.27920
C          7.83130        4.44570        6.68650
H          6.89450        4.57080        7.21630
C          9.01280        4.24430        7.39490
H          8.98890        4.20390        8.47930
C         10.22650        4.10340        6.71650
H         11.14680        3.94230        7.27200
C         10.25520        4.18290        5.32120
H         11.19620        4.08100        4.78720
C          9.07930        4.41690        4.61500
H          9.10380        4.50480        3.53010
C          6.62150        1.28170        6.53260
H          7.27560        2.15610        6.59680
C          7.02790        0.35930        7.70710
H          6.85220        0.85040        8.66810
H          6.42690       -0.55880        7.71300
C          8.51920       -0.02440        7.61230
H          9.13060        0.88030        7.73370
H          8.78190       -0.69310        8.44160
C          8.85450       -0.68580        6.26960
H          9.92550       -0.91680        6.21600
H          8.32660       -1.64780        6.20090
C          8.43650        0.21050        5.09210
H          8.62150       -0.30330        4.14190
H          9.05450        1.11950        5.08560
C          6.95120        0.60710        5.18240
H          6.34510       -0.30000        5.06240
H          6.69390        1.27290        4.35070
C          3.81020        0.72100        5.73400
H          4.38700        0.49210        4.82820
C          3.69410       -0.59320        6.54180
H          4.67990       -0.95070        6.85310
H          3.12090       -0.41660        7.46130
C          2.99590       -1.69620        5.72110
H          3.63070       -1.95640        4.86130
H          2.90610       -2.60610        6.32750
C          1.61910       -1.24610        5.21280
H          1.16680       -2.02930        4.59160
H          0.94680       -1.10140        6.07180
C          1.72940        0.06780        4.42450
H          0.73500        0.41000        4.11330
H          2.29880       -0.11120        3.50120
C          2.41800        1.17540        5.24080
H          1.78060        1.44140        6.08920
H          2.50390        2.08500        4.64490
C          4.42200        2.11270        8.35680
H          4.67390        1.10880        8.73010
C          5.27900        3.14020        9.13380
H          6.34860        2.97010        8.96270
H          5.06130        4.14520        8.75410
C          4.98680        3.09780       10.64530
H          5.30750        2.12640       11.05130
H          5.58990        3.85880       11.15490
C          3.49470        3.30450       10.93760
H          3.21000        4.32700       10.64770
H          3.30210        3.21880       12.01430
C          2.63320        2.30130       10.15500
H          1.56800        2.49400       10.33030
H          2.83040        1.28580       10.53110
C          2.92350        2.35250        8.64210
H          2.62170        3.31620        8.22060
H          2.31460        1.59600        8.14040
124       
Ru6 - 9 x CH2 - cis 
Ru         4.93190        4.18760        4.69360
P          4.24560        2.83270        6.70710
Cl         5.33870        5.26820        2.53220
Cl         4.69770        2.05460        3.48000
C          7.87290        3.20440        3.20250
H          6.93580        3.17660        2.66280
C          9.05260        2.77610        2.59990
H          9.02690        2.41610        1.57500
C          3.58310        2.99940        9.59490
H          2.71930        2.33180        9.51200
H          4.44940        2.36340        9.79550
C          8.11100        0.17190        7.87630
H          8.81620        0.67690        7.20110
H          8.67850       -0.61030        8.39600
C          7.88580        3.67210        4.53670
C          9.12250        3.68880        5.22940
H          9.14820        4.05320        6.25360
C          2.86250        1.60050        6.26340
H          3.41230        0.95860        5.56540
C          6.70780        2.26690        8.18280
H          7.34830        2.81370        7.48530
H          6.35370        2.99480        8.92050
C          3.75960        3.79500        8.27830
H          4.63170        4.45260        8.40720
C          6.70140        4.10990        5.26190
H          6.93700        4.39080        6.29130
C          2.53590        4.70930        8.05620
H          2.67560        5.30560        7.15060
H          1.64190        4.09080        7.89910
C          2.28810        5.64310        9.25590
H          3.12790        6.34880        9.34370
H          1.39150        6.24920        9.07360
C          7.56270        1.19350        8.88410
H          8.38490        1.67520        9.42850
H          6.95190        0.67430        9.63790
C         10.29530        3.25960        4.62020
H         11.23330        3.27960        5.16890
C         10.26100        2.80040        3.29960
H         11.17530        2.46020        2.81940
C          5.53850        1.61690        7.40690
H          4.96340        1.02990        8.13590
C          6.10210        0.62220        6.36650
H          5.29910        0.13270        5.81020
H          6.68980        1.16630        5.62010
C          2.14910        4.86140       10.57020
H          1.23530        4.25060       10.53290
H          2.02860        5.55090       11.41490
C          1.70790        2.20100        5.43730
H          1.09150        2.85610        6.06990
H          2.11030        2.80000        4.61860
C          6.97640       -0.44830        7.04750
H          6.34710       -1.06920        7.70310
H          7.38650       -1.12130        6.28460
C          3.36000        3.94380       10.79200
H          3.22910        3.35240       11.70680
H          4.26040        4.55710       10.94510
C          0.27670        0.14800        5.93540
H         -0.42300        0.70040        6.58070
H         -0.29780       -0.66950        5.48240
C          2.28790        0.71140        7.38840
H          3.07810        0.27010        8.00480
H          1.66280        1.31750        8.05750
C          0.81920        1.08870        4.84960
H         -0.00800        1.53720        4.28480
H          1.41430        0.51550        4.12600
C          1.41610       -0.41510        6.79800
H          2.04730       -1.07460        6.18590
H          1.01270       -1.03310        7.61040
N          3.46410        6.83180        4.90260
N          5.28410        7.01670        6.09050
C          4.56770        6.13900        5.33050
C          3.29980        8.13280        5.58070
H          2.54330        8.04290        6.37300
H          2.97290        8.90430        4.88160
C          4.69700        8.37630        6.13330
H          5.28910        9.05730        5.50940
H          4.69830        8.76070        7.15660
C          6.55390        6.88050        6.74330
C          7.77920        7.06770        6.07180
C          7.93360        7.24100        4.57420
H          7.12750        6.73670        4.03330
H          8.85790        6.72480        4.28700
C          8.02760        8.70780        4.09610
H          7.02250        9.14420        4.07190
H          8.60190        9.30750        4.81550
C          8.68400        8.82050        2.70290
H          8.40180        7.94860        2.09830
H          9.77150        8.74850        2.83310
C          8.32640       10.11440        1.93310
H          8.06230       10.90320        2.65250
C          5.91570        9.29490        1.48220
C          4.74640        9.18820        0.48650
H          5.13870        8.95680       -0.51310
H          4.24740       10.16440        0.39700
C          3.72340        8.09640        0.86030
H          2.88210        8.14220        0.15760
H          4.18640        7.11090        0.74270
C          3.22020        8.20650        2.31280
H          4.09000        8.19240        2.97070
H          2.72640        9.18280        2.45070
C          2.27530        7.10490        2.75540
C          1.18930        6.73550        1.95400
H          1.04670        7.23610        1.00070
C          0.29220        5.73860        2.33670
H         -0.53410        5.47520        1.68210
C          0.45430        5.09180        3.55820
H         -0.24220        4.32130        3.87530
C          1.51540        5.45430        4.38580
H          1.63620        4.98900        5.35470
C          2.42960        6.42970        3.98860
C          8.94260        7.06600        6.86110
H          9.89970        7.19700        6.36150
C          8.91200        6.89220        8.24190
H          9.83850        6.89710        8.80990
C          7.68990        6.70670        8.88870
H          7.64630        6.56620        9.96500
C          6.52100        6.71100        8.13440
H          5.55450        6.59090        8.61560
H          9.21020       10.48430        1.39840
C          7.18290        9.94420        0.91090
H          7.54390        9.32570        0.07640
H          6.93970       10.92530        0.47880
H          5.58990        9.86260        2.36530
H          6.15960        8.28570        1.83640
124       
Ru6 - 9 x CH2 - trans 
Ru         4.95720        4.31750        4.88720
Cl         3.58240        4.00840        6.95320
Cl         5.90900        4.96730        2.68860
P          4.77230        1.89080        4.07710
C          6.68730        4.13370        5.53170
H          7.43180        4.56500        4.85100
C          7.33080        3.45430        6.65470
C          6.65590        2.89900        7.76210
H          5.57920        3.00670        7.82120
C          7.36420        2.24470        8.76550
H          6.82850        1.82420        9.61300
C          8.75540        2.12270        8.69090
H          9.30040        1.60280        9.47530
C          9.44370        2.67360        7.60800
H         10.52530        2.58810        7.54640
C          8.73990        3.33770        6.60840
H          9.27570        3.77330        5.76910
C          6.45810        1.00600        3.99260
H          6.88020        1.23800        4.97980
C          6.47100       -0.53410        3.84500
H          5.81980       -1.01640        4.57970
H          6.09430       -0.81910        2.85500
C          7.90330       -1.08300        4.00230
H          8.25380       -0.88300        5.02520
H          7.89360       -2.17420        3.88460
C          8.87260       -0.44380        2.99670
H          9.89250       -0.81270        3.16360
H          8.59170       -0.75330        1.97920
C          8.83180        1.08930        3.08670
H          9.47560        1.53410        2.31770
H          9.23750        1.40730        4.05810
C          7.39840        1.63160        2.93800
H          7.03020        1.38340        1.93260
H          7.39110        2.72290        3.00500
C          4.11000        1.90440        2.30460
H          4.97140        2.29400        1.74650
C          3.71060        0.53890        1.70340
H          4.52290       -0.18710        1.80110
H          2.85460        0.12660        2.25480
C          3.32820        0.67460        0.21620
H          4.21810        0.97510       -0.35580
H          3.02100       -0.30340       -0.17600
C          2.21660        1.71300        0.00370
H          2.00020        1.82370       -1.06640
H          1.28990        1.35150        0.47390
C          2.60230        3.06680        0.61820
H          1.78200        3.78660        0.51160
H          3.46080        3.48660        0.07530
C          2.97200        2.93170        2.10560
H          2.08030        2.62940        2.66740
H          3.28050        3.90730        2.48910
C          3.70710        0.65210        5.02480
H          3.77420       -0.28500        4.45350
C          4.25460        0.39220        6.44760
H          5.31270        0.11030        6.42140
H          4.18510        1.32330        7.01900
C          3.44580       -0.70570        7.16120
H          3.56890       -1.66030        6.62710
H          3.84560       -0.86130        8.17120
C          1.95450       -0.34540        7.22700
H          1.82770        0.54030        7.86470
H          1.38470       -1.15720        7.69700
C          1.39640       -0.04320        5.82870
H          0.34730        0.27150        5.89730
H          1.40540       -0.96510        5.22750
C          2.21410        1.04320        5.10430
H          2.12320        1.99560        5.63930
H          1.79910        1.19000        4.10250
N          3.51980        7.00440        4.83990
N          5.32510        7.19290        6.05340
C          4.62300        6.33850        5.27620
C          3.29400        8.25900        5.59160
H          2.52460        8.08850        6.35620
H          2.95310        9.05860        4.93100
C          4.67290        8.51710        6.19450
H          5.24290        9.27700        5.64720
H          4.63400        8.80860        7.24710
C          6.50550        6.96120        6.83510
C          7.80060        7.16210        6.31830
C          8.10930        7.42700        4.85790
H          7.46650        6.81600        4.21480
H          9.13700        7.08510        4.67900
C          8.00820        8.89570        4.39290
H          6.95280        9.16780        4.28640
H          8.42540        9.56740        5.15510
C          8.74490        9.11400        3.05320
H          8.66550        8.20100        2.44750
H          9.81490        9.23200        3.26800
C          8.23700       10.31350        2.21940
H          7.79480       11.06550        2.88900
C          5.98070        9.18210        1.63670
C          4.97060        8.80670        0.53760
H          5.51680        8.39930       -0.32400
H          4.45990        9.71150        0.17510
C          3.94250        7.75300        0.99160
H          3.28390        7.49370        0.15230
H          4.47370        6.83740        1.27530
C          3.08550        8.21230        2.19120
H          3.75550        8.57850        2.96960
H          2.45900        9.06260        1.88560
C          2.19860        7.12510        2.76570
C          1.07610        6.69160        2.04700
H          0.86660        7.14990        1.08310
C          0.22630        5.69850        2.53560
H         -0.63750        5.39000        1.95300
C          0.47790        5.12430        3.78130
H         -0.18530        4.36340        4.18280
C          1.58050        5.54170        4.52670
H          1.79060        5.11610        5.50320
C          2.44530        6.51700        4.01730
C          8.86870        7.06080        7.22410
H          9.87910        7.20500        6.84850
C          8.67700        6.76980        8.57180
H          9.53320        6.69750        9.23730
C          7.38800        6.55170        9.05790
H          7.22410        6.29890       10.10150
C          6.30830        6.65290        8.18640
H          5.29460        6.47060        8.53140
H          9.08630       10.81050        1.73400
C          7.22010        9.92880        1.12510
H          7.72890        9.29770        0.38190
H          6.90890       10.83740        0.59020
H          5.48750        9.80150        2.39920
H          6.29220        8.25780        2.13950
127       
Ru6 - 10 x CH2 - cis 
Ru         4.94810        4.19300        4.66570
P          4.20980        2.83220        6.64740
Cl         5.35730        5.27220        2.51140
Cl         4.74600        2.05490        3.43960
C          7.91660        3.21430        3.22880
H          6.99000        3.18900        2.67080
C          9.10730        2.78320        2.65040
H          9.10150        2.42190        1.62580
C          3.51300        3.03760        9.52780
H          2.68170        2.32790        9.45920
H          4.40640        2.44880        9.75220
C          8.04210        0.18830        7.93010
H          8.75990        0.67560        7.25500
H          8.59900       -0.58420        8.47540
C          7.90460        3.68350        4.56280
C          9.12830        3.70340        5.27850
H          9.13500        4.07310        6.30110
C          2.84230        1.59580        6.17290
H          3.41070        0.94290        5.50060
C          6.64600        2.29360        8.16550
H          7.29930        2.81550        7.46120
H          6.28600        3.04550        8.87580
C          3.66050        3.80430        8.19070
H          4.49330        4.51270        8.30910
C          6.70760        4.12490        5.26500
H          6.92860        4.42320        6.29240
C          2.38830        4.64200        7.93640
H          2.48450        5.20440        7.00380
H          1.52890        3.96910        7.81600
C          2.10000        5.60760        9.10130
H          2.90920        6.35100        9.16180
H          1.17730        6.16670        8.90040
C          7.48440        1.23460        8.90650
H          8.30160        1.72490        9.45090
H          6.86050        0.73620        9.66360
C         10.31190        3.27090        4.69300
H         11.23960        3.29260        5.25890
C         10.30190        2.80690        3.37380
H         11.22470        2.46380        2.91230
C          5.48490        1.62790        7.39100
H          4.89900        1.05830        8.12530
C          6.05980        0.61030        6.37930
H          5.26340        0.11080        5.82240
H          6.65920        1.13760        5.63010
C          1.99450        4.86620       10.44240
H          1.10620        4.21810       10.42690
H          1.84610        5.57830       11.26350
C          1.71330        2.18550        5.30380
H          1.08340        2.85670        5.90470
H          2.14400        2.76340        4.48410
C          6.91980       -0.44740        7.09670
H          6.27820       -1.05260        7.75490
H          7.34110       -1.13740        6.35550
C          3.24130        4.00620       10.69530
H          3.13040        3.43720       11.62680
H          4.11470        4.66070       10.83440
C          0.25820        0.15050        5.80490
H         -0.45260        0.72020        6.42240
H         -0.31140       -0.67150        5.35370
C          2.23730        0.72620        7.29720
H          3.01240        0.28930        7.93550
H          1.60300        1.34550        7.94550
C          0.83400        1.06640        4.71500
H          0.02380        1.50790        4.12080
H          1.44390        0.47540        4.01850
C          1.37210       -0.40430        6.70520
H          2.01370       -1.07830        6.12010
H          0.94500       -1.00580        7.51780
N          3.41760        6.77520        4.99930
N          5.22060        6.94850        6.21940
C          4.55240        6.10260        5.37870
C          3.18840        8.00280        5.78650
H          2.45600        7.80170        6.58070
H          2.80300        8.80920        5.16090
C          4.57890        8.27840        6.33900
H          5.13720        9.01360        5.74350
H          4.57700        8.61040        7.37980
C          6.54290        6.86990        6.77090
C          7.69950        7.14190        6.01060
C          7.71520        7.32050        4.50580
H          6.72370        7.15640        4.07930
H          8.32910        6.50760        4.09680
C          8.29230        8.65900        3.99550
H          7.57510        9.46870        4.18880
H          9.20170        8.92380        4.55240
C          8.62770        8.56820        2.49670
H          7.75180        8.19380        1.95620
H          9.39780        7.79400        2.37470
C          9.14780        9.87140        1.85920
H          9.97060       10.24770        2.48410
C          6.25810        9.79360        0.23030
H          6.78560        8.83400        0.16210
C          5.23290        9.72870        1.36880
H          4.68540       10.68230        1.42250
H          5.76970        9.64090        2.32260
C          4.23530        8.56110        1.28040
H          3.55240        8.71210        0.43420
H          4.76800        7.62050        1.10500
C          3.46300        8.43970        2.60720
H          4.21500        8.37910        3.39720
H          2.90580        9.37540        2.77780
C          2.51020        7.27030        2.76350
C          1.56880        6.96810        1.77460
H          1.55360        7.56190        0.86460
C          0.65930        5.91930        1.91930
H         -0.04980        5.70810        1.12360
C          0.65550        5.15400        3.08240
H         -0.05570        4.34380        3.21200
C          1.57280        5.44690        4.09160
H          1.56950        4.88540        5.01640
C          2.50470        6.47050        3.92970
C          8.92230        7.17260        6.70370
H          9.83150        7.35640        6.13690
C          9.01020        6.96210        8.07640
H          9.97840        6.99550        8.56900
C          7.85360        6.70380        8.81370
H          7.90420        6.53620        9.88570
C          6.62910        6.66630        8.15560
H          5.71260        6.48150        8.70900
H          9.60280        9.63090        0.88810
C          8.12730       11.01270        1.65290
H          8.68470       11.95790        1.61190
H          5.73250        9.91060       -0.72770
C          7.27060       10.94930        0.36800
H          6.72130       11.89860        0.28830
H          7.94850       10.92370       -0.49670
H          7.47960       11.10090        2.53490
127       
Ru6 - 10 x CH2 - trans 
Ru         4.97670        4.28610        4.82650
Cl         3.62040        3.98540        6.90680
Cl         5.93560        4.86880        2.61630
P          4.76720        1.84830        4.05130
C          6.70610        4.09590        5.47260
H          7.45070        4.51620        4.78500
C          7.34970        3.42890        6.60380
C          6.67620        2.86620        7.70880
H          5.59780        2.95500        7.75950
C          7.38730        2.23030        8.72150
H          6.85130        1.80480        9.56600
C          8.78050        2.13410        8.66070
H          9.32780        1.62960        9.45310
C          9.46820        2.69050        7.58050
H         10.55170        2.62460        7.52880
C          8.76150        3.33520        6.56990
H          9.29710        3.77450        5.73220
C          6.44140        0.93780        4.03260
H          6.83920        1.18890        5.02520
C          6.43990       -0.60580        3.92450
H          5.75900       -1.06230        4.64850
H          6.09380       -0.91240        2.92980
C          7.86010       -1.16470        4.14430
H          8.17920       -0.93920        5.17230
H          7.84240       -2.25860        4.05690
C          8.86850       -0.56400        3.15340
H          9.87850       -0.93750        3.36480
H          8.61800       -0.90070        2.13660
C          8.84150        0.97150        3.19740
H          9.51320        1.38680        2.43570
H          9.22110        1.31380        4.17100
C          7.41930        1.52410        2.98960
H          7.07810        1.25130        1.98100
H          7.42230        2.61710        3.02560
C          4.15400        1.83140        2.26060
H          5.03570        2.19850        1.71940
C          3.75970        0.45450        1.68210
H          4.56070       -0.27650        1.82490
H          2.88200        0.06460        2.21560
C          3.42640        0.55470        0.18050
H          4.33640        0.83390       -0.37010
H          3.12390       -0.43070       -0.19640
C          2.33040        1.59560       -0.09240
H          2.14800        1.68070       -1.17120
H          1.38680        1.25230        0.35760
C          2.70830        2.96170        0.49960
H          1.89670        3.68410        0.34950
H          3.58550        3.36130       -0.02850
C          3.03340        2.86490        2.00060
H          2.12230        2.58740        2.54420
H          3.34260        3.84840        2.36330
C          3.65890        0.64220        4.99220
H          3.72750       -0.30380        4.43600
C          4.16110        0.39240        6.43360
H          5.21620        0.09840        6.44190
H          4.08510        1.33030        6.99290
C          3.31840       -0.69010        7.13210
H          3.44700       -1.65100        6.61080
H          3.68510       -0.84070        8.15540
C          1.82950       -0.31360        7.14940
H          1.69280        0.57800        7.77680
H          1.23690       -1.11590        7.60750
C          1.31710       -0.01570        5.73280
H          0.27020        0.31190        5.76730
H          1.33280       -0.94220        5.13880
C          2.16990        1.05450        5.02470
H          2.07690        2.01190        5.55060
H          1.78620        1.19960        4.01030
N          3.57880        7.02190        4.76440
N          5.38680        7.16020        5.97710
C          4.66760        6.32140        5.19850
C          3.37110        8.24400        5.57580
H          2.67030        8.01820        6.39140
H          2.96030        9.06090        4.98180
C          4.78100        8.50820        6.08250
H          5.33310        9.21700        5.45120
H          4.81390        8.86130        7.11560
C          6.59090        6.93190        6.71990
C          7.86500        7.12040        6.15360
C          8.12120        7.34440        4.67710
H          7.31180        6.92380        4.07360
H          9.01730        6.76420        4.41850
C          8.37390        8.81050        4.25750
H          7.41530        9.34070        4.18400
H          8.95350        9.33080        5.03230
C          9.13640        8.87730        2.92270
H          8.69020        8.17140        2.21320
H         10.15600        8.50720        3.10080
C          9.22780       10.27620        2.28870
H          9.61830       10.97510        3.04290
C          6.47250        8.97520        0.56850
H          6.97510        8.17740        1.12660
C          5.12850        9.28190        1.24240
H          4.57350       10.01520        0.63720
H          5.30770        9.77020        2.21140
C          4.26340        8.03710        1.48770
H          4.02210        7.54530        0.53600
H          4.82720        7.30130        2.07020
C          2.95770        8.39990        2.22410
H          3.21360        9.08440        3.04040
H          2.31020        8.97630        1.55120
C          2.16040        7.22690        2.76130
C          1.02920        6.78960        2.06180
H          0.76310        7.29650        1.13710
C          0.23630        5.73740        2.52160
H         -0.63740        5.43010        1.95290
C          0.55880        5.10020        3.71690
H         -0.06010        4.29280        4.09810
C          1.67610        5.51570        4.44250
H          1.93280        5.04790        5.38820
C          2.48190        6.55220        3.96230
C          8.96610        7.04310        7.02270
H          9.96250        7.17710        6.60700
C          8.82130        6.78610        8.38260
H          9.69970        6.73100        9.02010
C          7.54970        6.57790        8.91880
H          7.42340        6.35120        9.97340
C          6.44030        6.65640        8.08490
H          5.43880        6.48520        8.46880
H          9.98250       10.24870        1.49030
C          7.92990       10.86930        1.70160
H          8.13660       11.92290        1.47250
H          6.28030        8.55960       -0.43020
C          7.39450       10.20300        0.41060
H          6.84100       10.96120       -0.16120
H          8.25100        9.92570       -0.21980
H          7.14600       10.89280        2.46980
