# Supplementary material for: Ruthenium Olefin Metathesis Catalysts Bearing a Macrocyclic N‐Heterocyclic Carbene Ligand: Improved Stability and Activity
Source: Angew Chem Int Ed Engl. 2022 Apr 13;61(24):e202201472. doi: 10.1002/anie.202201472 (PMC9322543; doi:10.1002/anie.202201472)
Supplement: Supplementary file 10 — Supporting Information [file ANIE-61-0-s010.cif]

 
data_trans-Ru-6 
 
_audit_creation_method            SHELXL-97 
_chemical_name_systematic 
; 
 ? 
; 
_chemical_name_common             ? 
_chemical_melting_point           ? 
_chemical_formula_moiety          'C48 H67 Cl2 N2 P Ru, C H2 Cl2' 
_chemical_formula_sum 
 'C49 H69 Cl4 N2 P Ru' 
_chemical_formula_weight          959.90 
 
loop_ 
 _atom_type_symbol 
 _atom_type_description 
 _atom_type_scat_dispersion_real 
 _atom_type_scat_dispersion_imag 
 _atom_type_scat_source 
 'C'  'C'   0.0033   0.0016 
 'International Tables Vol C Tables 4.2.6.8 and 6.1.1.4' 
 'H'  'H'   0.0000   0.0000 
 'International Tables Vol C Tables 4.2.6.8 and 6.1.1.4' 
 'N'  'N'   0.0061   0.0033 
 'International Tables Vol C Tables 4.2.6.8 and 6.1.1.4' 
 'P'  'P'   0.1023   0.0942 
 'International Tables Vol C Tables 4.2.6.8 and 6.1.1.4' 
 'Cl'  'Cl'   0.1484   0.1585 
 'International Tables Vol C Tables 4.2.6.8 and 6.1.1.4' 
 'Ru'  'Ru'  -1.2594   0.8363 
 'International Tables Vol C Tables 4.2.6.8 and 6.1.1.4' 
 
_symmetry_cell_setting            triclinic 
_symmetry_space_group_name_H-M    P-1 
 
loop_ 
 _symmetry_equiv_pos_as_xyz 
 'x, y, z' 
 '-x, -y, -z' 
 
_cell_length_a                    9.6828(9) 
_cell_length_b                    13.0687(12) 
_cell_length_c                    19.1788(17) 
_cell_angle_alpha                 77.242(3) 
_cell_angle_beta                  83.599(3) 
_cell_angle_gamma                 76.298(2) 
_cell_volume                      2295.1(4) 
_cell_formula_units_Z             2 
_cell_measurement_temperature     100(2) 
_cell_measurement_reflns_used     1700? 
_cell_measurement_theta_min       2.5 
_cell_measurement_theta_max       30 
 
_exptl_crystal_description        'planar' 
_exptl_crystal_colour             'orange' 
_exptl_crystal_size_max           0.20 
_exptl_crystal_size_mid           0.15 
_exptl_crystal_size_min           0.03 
_exptl_crystal_density_meas       ? 
_exptl_crystal_density_diffrn     1.389 
_exptl_crystal_density_method     'not measured' 
_exptl_crystal_F_000              1008 
_exptl_absorpt_coefficient_mu     0.646 
_exptl_absorpt_correction_type    'multi-scan' 
_exptl_absorpt_correction_T_min   0.8817 
_exptl_absorpt_correction_T_max   0.9809 
_exptl_absorpt_process_details    
;
SADABS-2008/1 - Bruker Nonius area detector scaling and absorption correction 
; 
 
_exptl_special_details 
;
SADABS-2008/1 - Bruker Nonius area detector scaling and absorption correction 
; 
 
_diffrn_ambient_temperature       100(2) 
_diffrn_radiation_wavelength      0.71073 
_diffrn_radiation_type            MoK\a 
_diffrn_radiation_source          'TXS rotating anode' 
_diffrn_radiation_monochromator   'multi-layer optics' 
_diffrn_measurement_device_type   'Kappa ApexII Ultra CCD' 
_diffrn_measurement_method        'phi and omega scans'
_diffrn_detector_area_resol_mean  ? 
_diffrn_standards_number          ? 
_diffrn_standards_interval_count  ? 
_diffrn_standards_interval_time   ? 
_diffrn_standards_decay_%         ? 
_diffrn_reflns_number             87428 
_diffrn_reflns_av_R_equivalents   0.0262 
_diffrn_reflns_av_sigmaI/netI     0.0154 
_diffrn_reflns_limit_h_min        -12 
_diffrn_reflns_limit_h_max        12 
_diffrn_reflns_limit_k_min        -17 
_diffrn_reflns_limit_k_max        17 
_diffrn_reflns_limit_l_min        -25 
_diffrn_reflns_limit_l_max        25 
_diffrn_reflns_theta_min          2.17 
_diffrn_reflns_theta_max          27.88 
_reflns_number_total              10944 
_reflns_number_gt                 10007 
_reflns_threshold_expression      >2sigma(I) 
 
_computing_data_collection        'Bruker SMART'  
_computing_cell_refinement        'Bruker SMART'  
_computing_data_reduction         'Bruker SAINT'  
_computing_structure_solution     'SHELXS-97 (Sheldrick, 1990)' 
_computing_structure_refinement   'SHELXL-97 (Sheldrick, 1997)' 
_computing_molecular_graphics     'WINGX, MERCURY' 
_computing_publication_material   'Bruker SHELXTL'
 
_refine_special_details 
; 
 Refinement of F^2^ against ALL reflections.  The weighted R-factor wR and 
 goodness of fit S are based on F^2^, conventional R-factors R are based 
 on F, with F set to zero for negative F^2^. The threshold expression of 
 F^2^ > 2sigma(F^2^) is used only for calculating R-factors(gt) etc. and is 
 not relevant to the choice of reflections for refinement.  R-factors based 
 on F^2^ are statistically about twice as large as those based on F, and R- 
 factors based on ALL data will be even larger. 
; 
 
_refine_ls_structure_factor_coef  Fsqd  
_refine_ls_matrix_type            full 
_refine_ls_weighting_scheme       calc  
_refine_ls_weighting_details 
 'calc w=1/[\s^2^(Fo^2^)+(0.0403P)^2^+2.1404P] where P=(Fo^2^+2Fc^2^)/3' 
_atom_sites_solution_primary      direct 
_atom_sites_solution_secondary    difmap 
_atom_sites_solution_hydrogens    geom 
_refine_ls_hydrogen_treatment     constr 
_refine_ls_extinction_method      none 
_refine_ls_extinction_coef        ? 
_refine_ls_number_reflns          10944 
_refine_ls_number_parameters      514 
_refine_ls_number_restraints      0 
_refine_ls_R_factor_all           0.0329 
_refine_ls_R_factor_gt            0.0288 
_refine_ls_wR_factor_ref          0.0780 
_refine_ls_wR_factor_gt           0.0749 
_refine_ls_goodness_of_fit_ref    1.059 
_refine_ls_restrained_S_all       1.059 
_refine_ls_shift/su_max           0.002 
_refine_ls_shift/su_mean          0.000 
 
loop_ 
 _atom_site_label 
 _atom_site_type_symbol 
 _atom_site_fract_x 
 _atom_site_fract_y 
 _atom_site_fract_z 
 _atom_site_U_iso_or_equiv 
 _atom_site_adp_type 
 _atom_site_occupancy 
 _atom_site_symmetry_multiplicity 
 _atom_site_calc_flag 
 _atom_site_refinement_flags 
 _atom_site_disorder_assembly 
 _atom_site_disorder_group 
Ru1 Ru 0.360148(13) 0.264836(10) 0.266080(7) 0.01188(4) Uani 1 1 d . . . 
Cl1 Cl 0.23607(5) 0.19615(3) 0.37561(2) 0.01963(9) Uani 1 1 d . . . 
Cl2 Cl 0.43411(4) 0.35644(3) 0.15021(2) 0.01730(8) Uani 1 1 d . . . 
Cl3 Cl 0.05865(6) 0.37236(5) 0.50874(3) 0.04370(15) Uani 1 1 d . . . 
Cl4 Cl 0.26850(8) 0.26907(6) 0.61227(4) 0.05146(17) Uani 1 1 d . . . 
P1 P 0.41215(4) 0.09631(3) 0.22100(2) 0.01139(8) Uani 1 1 d . . . 
N1 N 0.14530(16) 0.46962(12) 0.26897(8) 0.0179(3) Uani 1 1 d . . . 
N2 N 0.31397(16) 0.46539(12) 0.33573(8) 0.0171(3) Uani 1 1 d . . . 
C1 C 0.27306(18) 0.41237(14) 0.29173(9) 0.0157(3) Uani 1 1 d . . . 
C2 C 0.0829(2) 0.55629(15) 0.30828(11) 0.0215(4) Uani 1 1 d . . . 
H2A H 0.0118 0.5348 0.3465 0.026 Uiso 1 1 calc R . . 
H2B H 0.0381 0.6231 0.2758 0.026 Uiso 1 1 calc R . . 
C3 C 0.2143(2) 0.56930(15) 0.33916(11) 0.0225(4) Uani 1 1 d . . . 
H3A H 0.2520 0.6303 0.3098 0.027 Uiso 1 1 calc R . . 
H3B H 0.1937 0.5800 0.3891 0.027 Uiso 1 1 calc R . . 
C4 C 0.45319(19) 0.45094(14) 0.36029(10) 0.0169(3) Uani 1 1 d . . . 
C5 C 0.55953(19) 0.49077(14) 0.31444(10) 0.0185(3) Uani 1 1 d . . . 
C6 C 0.5442(2) 0.53544(15) 0.23549(10) 0.0210(4) Uani 1 1 d . . . 
H6A H 0.4542 0.5232 0.2225 0.025 Uiso 1 1 calc R . . 
H6B H 0.6233 0.4944 0.2086 0.025 Uiso 1 1 calc R . . 
C7 C 0.5440(2) 0.65527(15) 0.21107(11) 0.0240(4) Uani 1 1 d . . . 
H7A H 0.4486 0.6981 0.2228 0.029 Uiso 1 1 calc R . . 
H7B H 0.6139 0.6734 0.2376 0.029 Uiso 1 1 calc R . . 
C8 C 0.5809(2) 0.68560(16) 0.13051(11) 0.0251(4) Uani 1 1 d . . . 
H8A H 0.6798 0.6474 0.1202 0.030 Uiso 1 1 calc R . . 
H8B H 0.5784 0.7636 0.1179 0.030 Uiso 1 1 calc R . . 
C9 C 0.4836(2) 0.66047(16) 0.08183(11) 0.0236(4) Uani 1 1 d . . . 
H9A H 0.5308 0.6640 0.0331 0.028 Uiso 1 1 calc R . . 
H9B H 0.4709 0.5860 0.1000 0.028 Uiso 1 1 calc R . . 
C10 C 0.3373(2) 0.73678(16) 0.07701(12) 0.0290(4) Uani 1 1 d . . . 
H10A H 0.3499 0.8111 0.0584 0.035 Uiso 1 1 calc R . . 
H10B H 0.2903 0.7338 0.1258 0.035 Uiso 1 1 calc R . . 
C11 C 0.2396(2) 0.71063(18) 0.02880(12) 0.0318(5) Uani 1 1 d . . . 
H11A H 0.2910 0.7062 -0.0184 0.038 Uiso 1 1 calc R . . 
H11B H 0.1550 0.7707 0.0211 0.038 Uiso 1 1 calc R . . 
C12 C 0.1890(2) 0.60563(16) 0.05843(11) 0.0255(4) Uani 1 1 d . . . 
H12A H 0.1328 0.5926 0.0225 0.031 Uiso 1 1 calc R . . 
H12B H 0.2731 0.5452 0.0663 0.031 Uiso 1 1 calc R . . 
C13 C 0.0985(2) 0.60795(16) 0.12852(11) 0.0278(4) Uani 1 1 d . . . 
H13A H 0.1583 0.6131 0.1657 0.033 Uiso 1 1 calc R . . 
H13B H 0.0209 0.6733 0.1220 0.033 Uiso 1 1 calc R . . 
C14 C 0.0337(2) 0.51077(15) 0.15489(10) 0.0212(4) Uani 1 1 d . . . 
C15 C -0.0582(2) 0.48688(16) 0.11273(11) 0.0247(4) Uani 1 1 d . . . 
H15 H -0.0792 0.5324 0.0675 0.030 Uiso 1 1 calc R . . 
C16 C -0.1197(2) 0.39856(17) 0.13512(11) 0.0242(4) Uani 1 1 d . . . 
H16 H -0.1830 0.3846 0.1057 0.029 Uiso 1 1 calc R . . 
C17 C -0.0885(2) 0.33097(16) 0.20041(11) 0.0228(4) Uani 1 1 d . . . 
H17 H -0.1282 0.2691 0.2153 0.027 Uiso 1 1 calc R . . 
C18 C 0.00110(19) 0.35331(15) 0.24464(10) 0.0201(3) Uani 1 1 d . . . 
H18 H 0.0208 0.3078 0.2900 0.024 Uiso 1 1 calc R . . 
C19 C 0.06103(18) 0.44236(14) 0.22181(10) 0.0176(3) Uani 1 1 d . . . 
C20 C 0.6881(2) 0.48333(16) 0.34380(12) 0.0267(4) Uani 1 1 d . . . 
H20 H 0.7626 0.5093 0.3139 0.032 Uiso 1 1 calc R . . 
C21 C 0.7097(2) 0.43923(18) 0.41502(13) 0.0347(5) Uani 1 1 d . . . 
H21 H 0.7980 0.4356 0.4336 0.042 Uiso 1 1 calc R . . 
C22 C 0.6036(3) 0.40044(17) 0.45930(12) 0.0333(5) Uani 1 1 d . . . 
H22 H 0.6189 0.3696 0.5083 0.040 Uiso 1 1 calc R . . 
C23 C 0.4741(2) 0.40650(15) 0.43214(11) 0.0252(4) Uani 1 1 d . . . 
H23 H 0.4003 0.3804 0.4625 0.030 Uiso 1 1 calc R . . 
C24 C 0.53789(19) 0.25050(14) 0.29746(9) 0.0170(3) Uani 1 1 d . . . 
H24 H 0.5861 0.3031 0.2702 0.020 Uiso 1 1 calc R . . 
C25 C 0.62322(19) 0.17715(14) 0.35458(9) 0.0179(3) Uani 1 1 d . . . 
C26 C 0.5797(2) 0.09171(16) 0.40179(10) 0.0231(4) Uani 1 1 d . . . 
H26 H 0.4869 0.0806 0.3999 0.028 Uiso 1 1 calc R . . 
C27 C 0.6701(2) 0.02250(16) 0.45168(11) 0.0264(4) Uani 1 1 d . . . 
H27 H 0.6387 -0.0356 0.4833 0.032 Uiso 1 1 calc R . . 
C28 C 0.8060(2) 0.03769(17) 0.45558(11) 0.0261(4) Uani 1 1 d . . . 
H28 H 0.8681 -0.0108 0.4891 0.031 Uiso 1 1 calc R . . 
C29 C 0.8509(2) 0.12351(18) 0.41057(11) 0.0284(4) Uani 1 1 d . . . 
H29 H 0.9429 0.1353 0.4138 0.034 Uiso 1 1 calc R . . 
C30 C 0.7602(2) 0.19255(16) 0.36042(10) 0.0230(4) Uani 1 1 d . . . 
H30 H 0.7914 0.2513 0.3295 0.028 Uiso 1 1 calc R . . 
C31 C 0.60752(17) 0.03719(13) 0.21421(9) 0.0137(3) Uani 1 1 d . . . 
H31 H 0.6414 0.0301 0.2628 0.016 Uiso 1 1 calc R . . 
C32 C 0.65547(18) -0.07538(14) 0.19625(10) 0.0179(3) Uani 1 1 d . . . 
H32A H 0.6049 -0.1256 0.2298 0.022 Uiso 1 1 calc R . . 
H32B H 0.6303 -0.0724 0.1471 0.022 Uiso 1 1 calc R . . 
C33 C 0.81636(19) -0.11695(15) 0.20167(11) 0.0223(4) Uani 1 1 d . . . 
H33A H 0.8400 -0.1264 0.2519 0.027 Uiso 1 1 calc R . . 
H33B H 0.8451 -0.1880 0.1879 0.027 Uiso 1 1 calc R . . 
C34 C 0.89965(19) -0.03998(16) 0.15344(11) 0.0225(4) Uani 1 1 d . . . 
H34A H 1.0024 -0.0663 0.1613 0.027 Uiso 1 1 calc R . . 
H34B H 0.8863 -0.0378 0.1027 0.027 Uiso 1 1 calc R . . 
C35 C 0.84993(18) 0.07276(15) 0.16900(11) 0.0203(4) Uani 1 1 d . . . 
H35A H 0.9005 0.1223 0.1348 0.024 Uiso 1 1 calc R . . 
H35B H 0.8742 0.0721 0.2179 0.024 Uiso 1 1 calc R . . 
C36 C 0.68929(18) 0.11380(14) 0.16294(10) 0.0172(3) Uani 1 1 d . . . 
H36A H 0.6656 0.1197 0.1131 0.021 Uiso 1 1 calc R . . 
H36B H 0.6600 0.1863 0.1746 0.021 Uiso 1 1 calc R . . 
C37 C 0.35225(17) 0.12527(13) 0.12833(9) 0.0130(3) Uani 1 1 d . . . 
H37 H 0.4242 0.1608 0.0969 0.016 Uiso 1 1 calc R . . 
C38 C 0.34579(18) 0.02824(13) 0.09688(9) 0.0152(3) Uani 1 1 d . . . 
H38A H 0.4374 -0.0251 0.1025 0.018 Uiso 1 1 calc R . . 
H38B H 0.2696 -0.0065 0.1232 0.018 Uiso 1 1 calc R . . 
C39 C 0.31609(19) 0.06440(14) 0.01731(9) 0.0180(3) Uani 1 1 d . . . 
H39A H 0.3955 0.0950 -0.0093 0.022 Uiso 1 1 calc R . . 
H39B H 0.3109 0.0013 -0.0021 0.022 Uiso 1 1 calc R . . 
C40 C 0.17687(19) 0.14830(15) 0.00618(10) 0.0198(3) Uani 1 1 d . . . 
H40A H 0.1644 0.1742 -0.0458 0.024 Uiso 1 1 calc R . . 
H40B H 0.0961 0.1150 0.0275 0.024 Uiso 1 1 calc R . . 
C41 C 0.17601(19) 0.24327(14) 0.04044(9) 0.0183(3) Uani 1 1 d . . . 
H41A H 0.0813 0.2930 0.0363 0.022 Uiso 1 1 calc R . . 
H41B H 0.2476 0.2829 0.0142 0.022 Uiso 1 1 calc R . . 
C42 C 0.20906(17) 0.20734(13) 0.11946(9) 0.0145(3) Uani 1 1 d . . . 
H42A H 0.1321 0.1745 0.1469 0.017 Uiso 1 1 calc R . . 
H42B H 0.2129 0.2707 0.1389 0.017 Uiso 1 1 calc R . . 
C43 C 0.33760(18) -0.02067(13) 0.26820(9) 0.0142(3) Uani 1 1 d . . . 
H43 H 0.3696 -0.0779 0.2392 0.017 Uiso 1 1 calc R . . 
C44 C 0.39505(19) -0.06795(14) 0.34281(9) 0.0182(3) Uani 1 1 d . . . 
H44A H 0.5005 -0.0844 0.3385 0.022 Uiso 1 1 calc R . . 
H44B H 0.3629 -0.0141 0.3736 0.022 Uiso 1 1 calc R . . 
C45 C 0.3434(2) -0.17041(15) 0.37771(10) 0.0229(4) Uani 1 1 d . . . 
H45A H 0.3825 -0.2264 0.3491 0.027 Uiso 1 1 calc R . . 
H45B H 0.3790 -0.1974 0.4263 0.027 Uiso 1 1 calc R . . 
C46 C 0.1811(2) -0.14952(16) 0.38291(10) 0.0244(4) Uani 1 1 d . . . 
H46A H 0.1425 -0.1010 0.4168 0.029 Uiso 1 1 calc R . . 
H46B H 0.1509 -0.2182 0.4018 0.029 Uiso 1 1 calc R . . 
C47 C 0.1205(2) -0.09866(16) 0.30986(10) 0.0220(4) Uani 1 1 d . . . 
H47A H 0.0152 -0.0806 0.3157 0.026 Uiso 1 1 calc R . . 
H47B H 0.1485 -0.1513 0.2780 0.026 Uiso 1 1 calc R . . 
C48 C 0.17385(18) 0.00331(14) 0.27498(9) 0.0170(3) Uani 1 1 d . . . 
H48A H 0.1380 0.0588 0.3043 0.020 Uiso 1 1 calc R . . 
H48B H 0.1365 0.0319 0.2269 0.020 Uiso 1 1 calc R . . 
C49 C 0.1762(2) 0.25087(18) 0.54376(12) 0.0325(5) Uani 1 1 d . . . 
H49A H 0.1217 0.1944 0.5630 0.039 Uiso 1 1 calc R . . 
H49B H 0.2449 0.2272 0.5052 0.039 Uiso 1 1 calc R . . 
 
loop_ 
 _atom_site_aniso_label 
 _atom_site_aniso_U_11 
 _atom_site_aniso_U_22 
 _atom_site_aniso_U_33 
 _atom_site_aniso_U_23 
 _atom_site_aniso_U_13 
 _atom_site_aniso_U_12 
Ru1 0.01186(7) 0.01126(7) 0.01324(7) -0.00357(5) -0.00258(4) -0.00207(5) 
Cl1 0.0218(2) 0.0199(2) 0.01718(19) -0.00413(15) 0.00090(15) -0.00528(16) 
Cl2 0.0218(2) 0.01414(17) 0.01615(19) -0.00145(14) -0.00305(15) -0.00484(15) 
Cl3 0.0345(3) 0.0524(4) 0.0369(3) -0.0100(3) -0.0117(2) 0.0100(3) 
Cl4 0.0592(4) 0.0508(4) 0.0391(3) -0.0108(3) -0.0225(3) 0.0090(3) 
P1 0.01131(18) 0.01078(18) 0.01260(19) -0.00242(15) -0.00258(14) -0.00253(14) 
N1 0.0153(7) 0.0160(7) 0.0232(8) -0.0087(6) -0.0019(6) -0.0006(5) 
N2 0.0159(7) 0.0158(7) 0.0216(7) -0.0081(6) -0.0007(6) -0.0035(5) 
C1 0.0153(8) 0.0157(8) 0.0161(8) -0.0034(6) 0.0008(6) -0.0043(6) 
C2 0.0190(8) 0.0193(8) 0.0272(9) -0.0115(7) -0.0009(7) -0.0002(7) 
C3 0.0204(9) 0.0181(8) 0.0312(10) -0.0126(7) -0.0010(7) -0.0017(7) 
C4 0.0192(8) 0.0142(7) 0.0202(8) -0.0067(6) -0.0042(6) -0.0047(6) 
C5 0.0182(8) 0.0163(8) 0.0226(9) -0.0070(7) -0.0022(7) -0.0038(6) 
C6 0.0247(9) 0.0192(8) 0.0218(9) -0.0067(7) 0.0026(7) -0.0094(7) 
C7 0.0305(10) 0.0179(8) 0.0262(10) -0.0054(7) -0.0034(8) -0.0084(7) 
C8 0.0267(10) 0.0215(9) 0.0286(10) -0.0018(8) -0.0035(8) -0.0107(8) 
C9 0.0267(10) 0.0221(9) 0.0228(9) -0.0028(7) -0.0022(7) -0.0082(7) 
C10 0.0308(11) 0.0177(9) 0.0375(11) 0.0014(8) -0.0084(9) -0.0069(8) 
C11 0.0312(11) 0.0294(10) 0.0325(11) 0.0078(9) -0.0121(9) -0.0105(9) 
C12 0.0247(9) 0.0265(10) 0.0255(10) 0.0001(8) -0.0092(8) -0.0073(8) 
C13 0.0357(11) 0.0189(9) 0.0283(10) -0.0027(8) -0.0035(8) -0.0063(8) 
C14 0.0198(9) 0.0186(8) 0.0244(9) -0.0063(7) -0.0022(7) -0.0008(7) 
C15 0.0221(9) 0.0262(9) 0.0238(9) -0.0054(8) -0.0059(7) 0.0009(7) 
C16 0.0154(8) 0.0327(10) 0.0272(10) -0.0145(8) -0.0031(7) -0.0016(7) 
C17 0.0176(8) 0.0259(9) 0.0280(10) -0.0111(8) 0.0020(7) -0.0074(7) 
C18 0.0173(8) 0.0202(8) 0.0227(9) -0.0063(7) -0.0006(7) -0.0024(7) 
C19 0.0128(7) 0.0176(8) 0.0227(9) -0.0083(7) -0.0018(6) 0.0003(6) 
C20 0.0203(9) 0.0266(10) 0.0368(11) -0.0097(8) -0.0047(8) -0.0080(8) 
C21 0.0323(11) 0.0301(11) 0.0454(13) -0.0066(10) -0.0207(10) -0.0067(9) 
C22 0.0515(14) 0.0239(10) 0.0275(11) -0.0011(8) -0.0212(10) -0.0095(9) 
C23 0.0369(11) 0.0207(9) 0.0205(9) -0.0033(7) -0.0037(8) -0.0114(8) 
C24 0.0193(8) 0.0158(8) 0.0170(8) -0.0051(6) -0.0015(6) -0.0040(6) 
C25 0.0184(8) 0.0189(8) 0.0171(8) -0.0065(7) -0.0040(6) -0.0018(6) 
C26 0.0232(9) 0.0246(9) 0.0238(9) -0.0042(7) -0.0053(7) -0.0088(7) 
C27 0.0291(10) 0.0238(9) 0.0251(10) 0.0002(8) -0.0059(8) -0.0065(8) 
C28 0.0248(10) 0.0284(10) 0.0229(9) -0.0043(8) -0.0097(7) 0.0012(8) 
C29 0.0219(9) 0.0359(11) 0.0269(10) -0.0029(8) -0.0072(8) -0.0060(8) 
C30 0.0201(9) 0.0269(9) 0.0225(9) -0.0016(7) -0.0047(7) -0.0080(7) 
C31 0.0120(7) 0.0137(7) 0.0161(8) -0.0042(6) -0.0038(6) -0.0014(6) 
C32 0.0134(8) 0.0153(8) 0.0268(9) -0.0084(7) -0.0035(6) -0.0016(6) 
C33 0.0148(8) 0.0190(8) 0.0339(10) -0.0105(8) -0.0070(7) 0.0022(7) 
C34 0.0122(8) 0.0268(9) 0.0311(10) -0.0138(8) -0.0032(7) -0.0012(7) 
C35 0.0131(8) 0.0223(9) 0.0279(9) -0.0085(7) -0.0025(7) -0.0046(7) 
C36 0.0125(7) 0.0171(8) 0.0220(8) -0.0034(7) -0.0018(6) -0.0034(6) 
C37 0.0125(7) 0.0132(7) 0.0132(7) -0.0026(6) -0.0026(6) -0.0020(6) 
C38 0.0164(8) 0.0147(7) 0.0147(8) -0.0044(6) -0.0049(6) -0.0008(6) 
C39 0.0187(8) 0.0199(8) 0.0150(8) -0.0063(6) -0.0039(6) 0.0004(7) 
C40 0.0195(8) 0.0223(9) 0.0164(8) -0.0045(7) -0.0076(6) 0.0014(7) 
C41 0.0176(8) 0.0173(8) 0.0177(8) -0.0028(6) -0.0055(6) 0.0018(6) 
C42 0.0128(7) 0.0143(7) 0.0157(8) -0.0039(6) -0.0026(6) 0.0000(6) 
C43 0.0161(8) 0.0132(7) 0.0139(7) -0.0014(6) -0.0026(6) -0.0050(6) 
C44 0.0208(8) 0.0175(8) 0.0165(8) -0.0001(6) -0.0061(6) -0.0054(7) 
C45 0.0295(10) 0.0178(8) 0.0200(9) 0.0031(7) -0.0065(7) -0.0070(7) 
C46 0.0294(10) 0.0241(9) 0.0200(9) 0.0016(7) -0.0011(7) -0.0125(8) 
C47 0.0229(9) 0.0252(9) 0.0206(9) -0.0011(7) -0.0025(7) -0.0130(7) 
C48 0.0160(8) 0.0190(8) 0.0164(8) -0.0006(6) -0.0031(6) -0.0067(6) 
C49 0.0351(11) 0.0284(10) 0.0337(11) -0.0084(9) -0.0029(9) -0.0039(9) 
 
_geom_special_details 
; 
 All esds (except the esd in the dihedral angle between two l.s. planes) 
 are estimated using the full covariance matrix.  The cell esds are taken 
 into account individually in the estimation of esds in distances, angles 
 and torsion angles; correlations between esds in cell parameters are only 
 used when they are defined by crystal symmetry.  An approximate (isotropic) 
 treatment of cell esds is used for estimating esds involving l.s. planes. 
; 
 
loop_ 
 _geom_bond_atom_site_label_1 
 _geom_bond_atom_site_label_2 
 _geom_bond_distance 
 _geom_bond_site_symmetry_2 
 _geom_bond_publ_flag 
Ru1 C24 1.8406(18) . ? 
Ru1 C1 2.0559(17) . ? 
Ru1 Cl2 2.4002(5) . ? 
Ru1 Cl1 2.4036(5) . ? 
Ru1 P1 2.4638(5) . ? 
Cl3 C49 1.764(2) . ? 
Cl4 C49 1.756(2) . ? 
P1 C43 1.8557(17) . ? 
P1 C37 1.8620(17) . ? 
P1 C31 1.8681(17) . ? 
N1 C1 1.348(2) . ? 
N1 C19 1.434(2) . ? 
N1 C2 1.472(2) . ? 
N2 C1 1.346(2) . ? 
N2 C4 1.434(2) . ? 
N2 C3 1.478(2) . ? 
C2 C3 1.520(3) . ? 
C2 H2A 0.9900 . ? 
C2 H2B 0.9900 . ? 
C3 H3A 0.9900 . ? 
C3 H3B 0.9900 . ? 
C4 C23 1.389(3) . ? 
C4 C5 1.398(3) . ? 
C5 C20 1.397(3) . ? 
C5 C6 1.508(3) . ? 
C6 C7 1.532(2) . ? 
C6 H6A 0.9900 . ? 
C6 H6B 0.9900 . ? 
C7 C8 1.532(3) . ? 
C7 H7A 0.9900 . ? 
C7 H7B 0.9900 . ? 
C8 C9 1.531(3) . ? 
C8 H8A 0.9900 . ? 
C8 H8B 0.9900 . ? 
C9 C10 1.526(3) . ? 
C9 H9A 0.9900 . ? 
C9 H9B 0.9900 . ? 
C10 C11 1.534(3) . ? 
C10 H10A 0.9900 . ? 
C10 H10B 0.9900 . ? 
C11 C12 1.536(3) . ? 
C11 H11A 0.9900 . ? 
C11 H11B 0.9900 . ? 
C12 C13 1.523(3) . ? 
C12 H12A 0.9900 . ? 
C12 H12B 0.9900 . ? 
C13 C14 1.512(3) . ? 
C13 H13A 0.9900 . ? 
C13 H13B 0.9900 . ? 
C14 C15 1.395(3) . ? 
C14 C19 1.405(3) . ? 
C15 C16 1.386(3) . ? 
C15 H15 0.9500 . ? 
C16 C17 1.382(3) . ? 
C16 H16 0.9500 . ? 
C17 C18 1.397(3) . ? 
C17 H17 0.9500 . ? 
C18 C19 1.386(3) . ? 
C18 H18 0.9500 . ? 
C20 C21 1.378(3) . ? 
C20 H20 0.9500 . ? 
C21 C22 1.377(4) . ? 
C21 H21 0.9500 . ? 
C22 C23 1.389(3) . ? 
C22 H22 0.9500 . ? 
C23 H23 0.9500 . ? 
C24 C25 1.471(2) . ? 
C24 H24 0.9500 . ? 
C25 C26 1.391(3) . ? 
C25 C30 1.407(3) . ? 
C26 C27 1.389(3) . ? 
C26 H26 0.9500 . ? 
C27 C28 1.389(3) . ? 
C27 H27 0.9500 . ? 
C28 C29 1.383(3) . ? 
C28 H28 0.9500 . ? 
C29 C30 1.393(3) . ? 
C29 H29 0.9500 . ? 
C30 H30 0.9500 . ? 
C31 C36 1.537(2) . ? 
C31 C32 1.537(2) . ? 
C31 H31 1.0000 . ? 
C32 C33 1.531(2) . ? 
C32 H32A 0.9900 . ? 
C32 H32B 0.9900 . ? 
C33 C34 1.525(3) . ? 
C33 H33A 0.9900 . ? 
C33 H33B 0.9900 . ? 
C34 C35 1.522(3) . ? 
C34 H34A 0.9900 . ? 
C34 H34B 0.9900 . ? 
C35 C36 1.529(2) . ? 
C35 H35A 0.9900 . ? 
C35 H35B 0.9900 . ? 
C36 H36A 0.9900 . ? 
C36 H36B 0.9900 . ? 
C37 C38 1.536(2) . ? 
C37 C42 1.539(2) . ? 
C37 H37 1.0000 . ? 
C38 C39 1.533(2) . ? 
C38 H38A 0.9900 . ? 
C38 H38B 0.9900 . ? 
C39 C40 1.525(2) . ? 
C39 H39A 0.9900 . ? 
C39 H39B 0.9900 . ? 
C40 C41 1.525(2) . ? 
C40 H40A 0.9900 . ? 
C40 H40B 0.9900 . ? 
C41 C42 1.530(2) . ? 
C41 H41A 0.9900 . ? 
C41 H41B 0.9900 . ? 
C42 H42A 0.9900 . ? 
C42 H42B 0.9900 . ? 
C43 C44 1.537(2) . ? 
C43 C48 1.538(2) . ? 
C43 H43 1.0000 . ? 
C44 C45 1.529(2) . ? 
C44 H44A 0.9900 . ? 
C44 H44B 0.9900 . ? 
C45 C46 1.526(3) . ? 
C45 H45A 0.9900 . ? 
C45 H45B 0.9900 . ? 
C46 C47 1.528(3) . ? 
C46 H46A 0.9900 . ? 
C46 H46B 0.9900 . ? 
C47 C48 1.531(2) . ? 
C47 H47A 0.9900 . ? 
C47 H47B 0.9900 . ? 
C48 H48A 0.9900 . ? 
C48 H48B 0.9900 . ? 
C49 H49A 0.9900 . ? 
C49 H49B 0.9900 . ? 
 
loop_ 
 _geom_angle_atom_site_label_1 
 _geom_angle_atom_site_label_2 
 _geom_angle_atom_site_label_3 
 _geom_angle 
 _geom_angle_site_symmetry_1 
 _geom_angle_site_symmetry_3 
 _geom_angle_publ_flag 
C24 Ru1 C1 96.36(7) . . ? 
C24 Ru1 Cl2 90.00(6) . . ? 
C1 Ru1 Cl2 88.48(5) . . ? 
C24 Ru1 Cl1 100.84(6) . . ? 
C1 Ru1 Cl1 84.43(5) . . ? 
Cl2 Ru1 Cl1 167.623(16) . . ? 
C24 Ru1 P1 96.97(5) . . ? 
C1 Ru1 P1 166.48(5) . . ? 
Cl2 Ru1 P1 89.292(16) . . ? 
Cl1 Ru1 P1 95.242(16) . . ? 
C43 P1 C37 104.47(7) . . ? 
C43 P1 C31 102.73(7) . . ? 
C37 P1 C31 105.96(7) . . ? 
C43 P1 Ru1 121.47(6) . . ? 
C37 P1 Ru1 109.18(5) . . ? 
C31 P1 Ru1 111.80(5) . . ? 
C1 N1 C19 126.39(14) . . ? 
C1 N1 C2 112.74(15) . . ? 
C19 N1 C2 119.95(14) . . ? 
C1 N2 C4 128.01(15) . . ? 
C1 N2 C3 112.40(15) . . ? 
C4 N2 C3 116.70(14) . . ? 
N2 C1 N1 107.17(15) . . ? 
N2 C1 Ru1 131.58(13) . . ? 
N1 C1 Ru1 120.93(12) . . ? 
N1 C2 C3 101.11(14) . . ? 
N1 C2 H2A 111.6 . . ? 
C3 C2 H2A 111.6 . . ? 
N1 C2 H2B 111.6 . . ? 
C3 C2 H2B 111.6 . . ? 
H2A C2 H2B 109.4 . . ? 
N2 C3 C2 101.87(14) . . ? 
N2 C3 H3A 111.4 . . ? 
C2 C3 H3A 111.4 . . ? 
N2 C3 H3B 111.4 . . ? 
C2 C3 H3B 111.4 . . ? 
H3A C3 H3B 109.3 . . ? 
C23 C4 C5 121.40(17) . . ? 
C23 C4 N2 118.07(17) . . ? 
C5 C4 N2 120.21(16) . . ? 
C20 C5 C4 117.19(18) . . ? 
C20 C5 C6 119.36(17) . . ? 
C4 C5 C6 123.37(16) . . ? 
C5 C6 C7 115.44(15) . . ? 
C5 C6 H6A 108.4 . . ? 
C7 C6 H6A 108.4 . . ? 
C5 C6 H6B 108.4 . . ? 
C7 C6 H6B 108.4 . . ? 
H6A C6 H6B 107.5 . . ? 
C8 C7 C6 112.09(16) . . ? 
C8 C7 H7A 109.2 . . ? 
C6 C7 H7A 109.2 . . ? 
C8 C7 H7B 109.2 . . ? 
C6 C7 H7B 109.2 . . ? 
H7A C7 H7B 107.9 . . ? 
C7 C8 C9 115.63(16) . . ? 
C7 C8 H8A 108.4 . . ? 
C9 C8 H8A 108.4 . . ? 
C7 C8 H8B 108.4 . . ? 
C9 C8 H8B 108.4 . . ? 
H8A C8 H8B 107.4 . . ? 
C10 C9 C8 113.70(17) . . ? 
C10 C9 H9A 108.8 . . ? 
C8 C9 H9A 108.8 . . ? 
C10 C9 H9B 108.8 . . ? 
C8 C9 H9B 108.8 . . ? 
H9A C9 H9B 107.7 . . ? 
C9 C10 C11 113.53(18) . . ? 
C9 C10 H10A 108.9 . . ? 
C11 C10 H10A 108.9 . . ? 
C9 C10 H10B 108.9 . . ? 
C11 C10 H10B 108.9 . . ? 
H10A C10 H10B 107.7 . . ? 
C10 C11 C12 114.62(17) . . ? 
C10 C11 H11A 108.6 . . ? 
C12 C11 H11A 108.6 . . ? 
C10 C11 H11B 108.6 . . ? 
C12 C11 H11B 108.6 . . ? 
H11A C11 H11B 107.6 . . ? 
C13 C12 C11 112.66(18) . . ? 
C13 C12 H12A 109.1 . . ? 
C11 C12 H12A 109.1 . . ? 
C13 C12 H12B 109.1 . . ? 
C11 C12 H12B 109.1 . . ? 
H12A C12 H12B 107.8 . . ? 
C14 C13 C12 113.93(17) . . ? 
C14 C13 H13A 108.8 . . ? 
C12 C13 H13A 108.8 . . ? 
C14 C13 H13B 108.8 . . ? 
C12 C13 H13B 108.8 . . ? 
H13A C13 H13B 107.7 . . ? 
C15 C14 C19 117.52(17) . . ? 
C15 C14 C13 120.11(18) . . ? 
C19 C14 C13 122.36(17) . . ? 
C16 C15 C14 121.76(18) . . ? 
C16 C15 H15 119.1 . . ? 
C14 C15 H15 119.1 . . ? 
C17 C16 C15 119.68(18) . . ? 
C17 C16 H16 120.2 . . ? 
C15 C16 H16 120.2 . . ? 
C16 C17 C18 120.18(18) . . ? 
C16 C17 H17 119.9 . . ? 
C18 C17 H17 119.9 . . ? 
C19 C18 C17 119.51(18) . . ? 
C19 C18 H18 120.2 . . ? 
C17 C18 H18 120.2 . . ? 
C18 C19 C14 121.32(17) . . ? 
C18 C19 N1 119.64(16) . . ? 
C14 C19 N1 118.92(16) . . ? 
C21 C20 C5 121.7(2) . . ? 
C21 C20 H20 119.2 . . ? 
C5 C20 H20 119.2 . . ? 
C22 C21 C20 120.2(2) . . ? 
C22 C21 H21 119.9 . . ? 
C20 C21 H21 119.9 . . ? 
C21 C22 C23 119.8(2) . . ? 
C21 C22 H22 120.1 . . ? 
C23 C22 H22 120.1 . . ? 
C22 C23 C4 119.67(19) . . ? 
C22 C23 H23 120.2 . . ? 
C4 C23 H23 120.2 . . ? 
C25 C24 Ru1 135.35(13) . . ? 
C25 C24 H24 112.3 . . ? 
Ru1 C24 H24 112.3 . . ? 
C26 C25 C30 117.75(17) . . ? 
C26 C25 C24 124.57(16) . . ? 
C30 C25 C24 117.65(16) . . ? 
C27 C26 C25 120.93(18) . . ? 
C27 C26 H26 119.5 . . ? 
C25 C26 H26 119.5 . . ? 
C26 C27 C28 120.45(19) . . ? 
C26 C27 H27 119.8 . . ? 
C28 C27 H27 119.8 . . ? 
C29 C28 C27 119.91(18) . . ? 
C29 C28 H28 120.0 . . ? 
C27 C28 H28 120.0 . . ? 
C28 C29 C30 119.48(19) . . ? 
C28 C29 H29 120.3 . . ? 
C30 C29 H29 120.3 . . ? 
C29 C30 C25 121.46(18) . . ? 
C29 C30 H30 119.3 . . ? 
C25 C30 H30 119.3 . . ? 
C36 C31 C32 109.02(14) . . ? 
C36 C31 P1 112.01(11) . . ? 
C32 C31 P1 117.76(11) . . ? 
C36 C31 H31 105.7 . . ? 
C32 C31 H31 105.7 . . ? 
P1 C31 H31 105.7 . . ? 
C33 C32 C31 110.84(14) . . ? 
C33 C32 H32A 109.5 . . ? 
C31 C32 H32A 109.5 . . ? 
C33 C32 H32B 109.5 . . ? 
C31 C32 H32B 109.5 . . ? 
H32A C32 H32B 108.1 . . ? 
C34 C33 C32 111.73(15) . . ? 
C34 C33 H33A 109.3 . . ? 
C32 C33 H33A 109.3 . . ? 
C34 C33 H33B 109.3 . . ? 
C32 C33 H33B 109.3 . . ? 
H33A C33 H33B 107.9 . . ? 
C35 C34 C33 110.85(15) . . ? 
C35 C34 H34A 109.5 . . ? 
C33 C34 H34A 109.5 . . ? 
C35 C34 H34B 109.5 . . ? 
C33 C34 H34B 109.5 . . ? 
H34A C34 H34B 108.1 . . ? 
C34 C35 C36 111.47(14) . . ? 
C34 C35 H35A 109.3 . . ? 
C36 C35 H35A 109.3 . . ? 
C34 C35 H35B 109.3 . . ? 
C36 C35 H35B 109.3 . . ? 
H35A C35 H35B 108.0 . . ? 
C35 C36 C31 110.69(14) . . ? 
C35 C36 H36A 109.5 . . ? 
C31 C36 H36A 109.5 . . ? 
C35 C36 H36B 109.5 . . ? 
C31 C36 H36B 109.5 . . ? 
H36A C36 H36B 108.1 . . ? 
C38 C37 C42 109.03(13) . . ? 
C38 C37 P1 116.93(11) . . ? 
C42 C37 P1 112.38(11) . . ? 
C38 C37 H37 105.9 . . ? 
C42 C37 H37 105.9 . . ? 
P1 C37 H37 105.9 . . ? 
C39 C38 C37 110.20(14) . . ? 
C39 C38 H38A 109.6 . . ? 
C37 C38 H38A 109.6 . . ? 
C39 C38 H38B 109.6 . . ? 
C37 C38 H38B 109.6 . . ? 
H38A C38 H38B 108.1 . . ? 
C40 C39 C38 111.33(14) . . ? 
C40 C39 H39A 109.4 . . ? 
C38 C39 H39A 109.4 . . ? 
C40 C39 H39B 109.4 . . ? 
C38 C39 H39B 109.4 . . ? 
H39A C39 H39B 108.0 . . ? 
C41 C40 C39 111.05(15) . . ? 
C41 C40 H40A 109.4 . . ? 
C39 C40 H40A 109.4 . . ? 
C41 C40 H40B 109.4 . . ? 
C39 C40 H40B 109.4 . . ? 
H40A C40 H40B 108.0 . . ? 
C40 C41 C42 112.00(14) . . ? 
C40 C41 H41A 109.2 . . ? 
C42 C41 H41A 109.2 . . ? 
C40 C41 H41B 109.2 . . ? 
C42 C41 H41B 109.2 . . ? 
H41A C41 H41B 107.9 . . ? 
C41 C42 C37 110.72(13) . . ? 
C41 C42 H42A 109.5 . . ? 
C37 C42 H42A 109.5 . . ? 
C41 C42 H42B 109.5 . . ? 
C37 C42 H42B 109.5 . . ? 
H42A C42 H42B 108.1 . . ? 
C44 C43 C48 109.26(14) . . ? 
C44 C43 P1 112.19(11) . . ? 
C48 C43 P1 113.81(11) . . ? 
C44 C43 H43 107.1 . . ? 
C48 C43 H43 107.1 . . ? 
P1 C43 H43 107.1 . . ? 
C45 C44 C43 111.23(14) . . ? 
C45 C44 H44A 109.4 . . ? 
C43 C44 H44A 109.4 . . ? 
C45 C44 H44B 109.4 . . ? 
C43 C44 H44B 109.4 . . ? 
H44A C44 H44B 108.0 . . ? 
C46 C45 C44 111.13(15) . . ? 
C46 C45 H45A 109.4 . . ? 
C44 C45 H45A 109.4 . . ? 
C46 C45 H45B 109.4 . . ? 
C44 C45 H45B 109.4 . . ? 
H45A C45 H45B 108.0 . . ? 
C45 C46 C47 111.32(16) . . ? 
C45 C46 H46A 109.4 . . ? 
C47 C46 H46A 109.4 . . ? 
C45 C46 H46B 109.4 . . ? 
C47 C46 H46B 109.4 . . ? 
H46A C46 H46B 108.0 . . ? 
C46 C47 C48 111.78(15) . . ? 
C46 C47 H47A 109.3 . . ? 
C48 C47 H47A 109.3 . . ? 
C46 C47 H47B 109.3 . . ? 
C48 C47 H47B 109.3 . . ? 
H47A C47 H47B 107.9 . . ? 
C47 C48 C43 110.70(14) . . ? 
C47 C48 H48A 109.5 . . ? 
C43 C48 H48A 109.5 . . ? 
C47 C48 H48B 109.5 . . ? 
C43 C48 H48B 109.5 . . ? 
H48A C48 H48B 108.1 . . ? 
Cl4 C49 Cl3 109.98(12) . . ? 
Cl4 C49 H49A 109.7 . . ? 
Cl3 C49 H49A 109.7 . . ? 
Cl4 C49 H49B 109.7 . . ? 
Cl3 C49 H49B 109.7 . . ? 
H49A C49 H49B 108.2 . . ? 
 
loop_ 
 _geom_torsion_atom_site_label_1 
 _geom_torsion_atom_site_label_2 
 _geom_torsion_atom_site_label_3 
 _geom_torsion_atom_site_label_4 
 _geom_torsion 
 _geom_torsion_site_symmetry_1 
 _geom_torsion_site_symmetry_2 
 _geom_torsion_site_symmetry_3 
 _geom_torsion_site_symmetry_4 
 _geom_torsion_publ_flag 
C24 Ru1 P1 C43 108.16(8) . . . . ? 
C1 Ru1 P1 C43 -81.4(2) . . . . ? 
Cl2 Ru1 P1 C43 -161.93(6) . . . . ? 
Cl1 Ru1 P1 C43 6.54(6) . . . . ? 
C24 Ru1 P1 C37 -130.30(8) . . . . ? 
C1 Ru1 P1 C37 40.1(2) . . . . ? 
Cl2 Ru1 P1 C37 -40.38(6) . . . . ? 
Cl1 Ru1 P1 C37 128.08(6) . . . . ? 
C24 Ru1 P1 C31 -13.39(8) . . . . ? 
C1 Ru1 P1 C31 157.0(2) . . . . ? 
Cl2 Ru1 P1 C31 76.53(6) . . . . ? 
Cl1 Ru1 P1 C31 -115.00(6) . . . . ? 
C4 N2 C1 N1 -164.58(16) . . . . ? 
C3 N2 C1 N1 -4.7(2) . . . . ? 
C4 N2 C1 Ru1 22.0(3) . . . . ? 
C3 N2 C1 Ru1 -178.10(13) . . . . ? 
C19 N1 C1 N2 -179.22(16) . . . . ? 
C2 N1 C1 N2 -10.3(2) . . . . ? 
C19 N1 C1 Ru1 -5.0(2) . . . . ? 
C2 N1 C1 Ru1 163.90(12) . . . . ? 
C24 Ru1 C1 N2 -17.92(17) . . . . ? 
Cl2 Ru1 C1 N2 -107.76(16) . . . . ? 
Cl1 Ru1 C1 N2 82.40(16) . . . . ? 
P1 Ru1 C1 N2 171.64(12) . . . . ? 
C24 Ru1 C1 N1 169.44(14) . . . . ? 
Cl2 Ru1 C1 N1 79.60(14) . . . . ? 
Cl1 Ru1 C1 N1 -90.24(14) . . . . ? 
P1 Ru1 C1 N1 -1.0(3) . . . . ? 
C1 N1 C2 C3 20.0(2) . . . . ? 
C19 N1 C2 C3 -170.34(16) . . . . ? 
C1 N2 C3 C2 16.6(2) . . . . ? 
C4 N2 C3 C2 178.95(15) . . . . ? 
N1 C2 C3 N2 -20.24(18) . . . . ? 
C1 N2 C4 C23 -110.7(2) . . . . ? 
C3 N2 C4 C23 90.1(2) . . . . ? 
C1 N2 C4 C5 75.6(2) . . . . ? 
C3 N2 C4 C5 -83.5(2) . . . . ? 
C23 C4 C5 C20 0.4(3) . . . . ? 
N2 C4 C5 C20 173.86(16) . . . . ? 
C23 C4 C5 C6 177.34(16) . . . . ? 
N2 C4 C5 C6 -9.2(3) . . . . ? 
C20 C5 C6 C7 -67.9(2) . . . . ? 
C4 C5 C6 C7 115.2(2) . . . . ? 
C5 C6 C7 C8 159.80(16) . . . . ? 
C6 C7 C8 C9 57.8(2) . . . . ? 
C7 C8 C9 C10 74.0(2) . . . . ? 
C8 C9 C10 C11 -179.43(17) . . . . ? 
C9 C10 C11 C12 68.9(3) . . . . ? 
C10 C11 C12 C13 62.8(2) . . . . ? 
C11 C12 C13 C14 173.66(17) . . . . ? 
C12 C13 C14 C15 -59.9(2) . . . . ? 
C12 C13 C14 C19 120.8(2) . . . . ? 
C19 C14 C15 C16 -0.7(3) . . . . ? 
C13 C14 C15 C16 -179.98(18) . . . . ? 
C14 C15 C16 C17 -0.9(3) . . . . ? 
C15 C16 C17 C18 1.9(3) . . . . ? 
C16 C17 C18 C19 -1.5(3) . . . . ? 
C17 C18 C19 C14 -0.1(3) . . . . ? 
C17 C18 C19 N1 175.83(16) . . . . ? 
C15 C14 C19 C18 1.1(3) . . . . ? 
C13 C14 C19 C18 -179.57(17) . . . . ? 
C15 C14 C19 N1 -174.83(16) . . . . ? 
C13 C14 C19 N1 4.5(3) . . . . ? 
C1 N1 C19 C18 67.4(2) . . . . ? 
C2 N1 C19 C18 -100.7(2) . . . . ? 
C1 N1 C19 C14 -116.5(2) . . . . ? 
C2 N1 C19 C14 75.3(2) . . . . ? 
C4 C5 C20 C21 -0.4(3) . . . . ? 
C6 C5 C20 C21 -177.40(19) . . . . ? 
C5 C20 C21 C22 0.4(3) . . . . ? 
C20 C21 C22 C23 -0.4(3) . . . . ? 
C21 C22 C23 C4 0.5(3) . . . . ? 
C5 C4 C23 C22 -0.5(3) . . . . ? 
N2 C4 C23 C22 -174.07(17) . . . . ? 
C1 Ru1 C24 C25 115.04(18) . . . . ? 
Cl2 Ru1 C24 C25 -156.49(18) . . . . ? 
Cl1 Ru1 C24 C25 29.53(18) . . . . ? 
P1 Ru1 C24 C25 -67.20(18) . . . . ? 
Ru1 C24 C25 C26 1.0(3) . . . . ? 
Ru1 C24 C25 C30 178.95(15) . . . . ? 
C30 C25 C26 C27 -1.6(3) . . . . ? 
C24 C25 C26 C27 176.33(18) . . . . ? 
C25 C26 C27 C28 0.3(3) . . . . ? 
C26 C27 C28 C29 1.3(3) . . . . ? 
C27 C28 C29 C30 -1.6(3) . . . . ? 
C28 C29 C30 C25 0.2(3) . . . . ? 
C26 C25 C30 C29 1.4(3) . . . . ? 
C24 C25 C30 C29 -176.70(18) . . . . ? 
C43 P1 C31 C36 167.99(12) . . . . ? 
C37 P1 C31 C36 58.66(13) . . . . ? 
Ru1 P1 C31 C36 -60.18(12) . . . . ? 
C43 P1 C31 C32 40.40(15) . . . . ? 
C37 P1 C31 C32 -68.93(14) . . . . ? 
Ru1 P1 C31 C32 172.23(11) . . . . ? 
C36 C31 C32 C33 57.82(19) . . . . ? 
P1 C31 C32 C33 -173.17(13) . . . . ? 
C31 C32 C33 C34 -56.6(2) . . . . ? 
C32 C33 C34 C35 54.4(2) . . . . ? 
C33 C34 C35 C36 -54.9(2) . . . . ? 
C34 C35 C36 C31 57.6(2) . . . . ? 
C32 C31 C36 C35 -58.37(18) . . . . ? 
P1 C31 C36 C35 169.50(12) . . . . ? 
C43 P1 C37 C38 -35.94(14) . . . . ? 
C31 P1 C37 C38 72.15(13) . . . . ? 
Ru1 P1 C37 C38 -167.29(11) . . . . ? 
C43 P1 C37 C42 91.27(12) . . . . ? 
C31 P1 C37 C42 -160.64(11) . . . . ? 
Ru1 P1 C37 C42 -40.08(12) . . . . ? 
C42 C37 C38 C39 59.43(18) . . . . ? 
P1 C37 C38 C39 -171.74(11) . . . . ? 
C37 C38 C39 C40 -58.27(19) . . . . ? 
C38 C39 C40 C41 54.7(2) . . . . ? 
C39 C40 C41 C42 -53.6(2) . . . . ? 
C40 C41 C42 C37 55.95(19) . . . . ? 
C38 C37 C42 C41 -58.28(18) . . . . ? 
P1 C37 C42 C41 170.40(11) . . . . ? 
C37 P1 C43 C44 171.11(12) . . . . ? 
C31 P1 C43 C44 60.66(13) . . . . ? 
Ru1 P1 C43 C44 -65.12(13) . . . . ? 
C37 P1 C43 C48 -64.20(13) . . . . ? 
C31 P1 C43 C48 -174.65(12) . . . . ? 
Ru1 P1 C43 C48 59.57(13) . . . . ? 
C48 C43 C44 C45 58.24(19) . . . . ? 
P1 C43 C44 C45 -174.59(13) . . . . ? 
C43 C44 C45 C46 -56.9(2) . . . . ? 
C44 C45 C46 C47 54.3(2) . . . . ? 
C45 C46 C47 C48 -54.3(2) . . . . ? 
C46 C47 C48 C43 56.3(2) . . . . ? 
C44 C43 C48 C47 -57.58(18) . . . . ? 
P1 C43 C48 C47 176.17(12) . . . . ? 
 
_diffrn_measured_fraction_theta_max    0.999 
_diffrn_reflns_theta_full              27.88 
_diffrn_measured_fraction_theta_full   0.999 
_refine_diff_density_max    1.958 
_refine_diff_density_min   -1.293 
_refine_diff_density_rms    0.069 
